# Supplementary material for: Multi-guild microbial cooperation sustains long-term anaerobic toluene degradation through sulfur cycling
Source: Front Microbiol. 2026 Mar 3;17:1773863. doi: 10.3389/fmicb.2026.1773863 (PMC12992304; doi:10.3389/fmicb.2026.1773863)
Supplement: Supplementary file 2 [file Table_1.xlsx]

## Sheet: Legend
MAG ID in DRAM feature table	MAG name
BN30871	BN30871 sp. TD_0
Apul	Achromobacter pulmonis TD_1
Desp	Desulfoprunum sp000769715 TD_2
Moran	UBA9337 sp. TD_4
SacA	Stenotrophomonas acidaminiphila_A TD_6
SmalO	Stenotrophomonas maltophila_O TD_3
Sstu	Stutzerimonas stutzeri TD_5

## Sheet: Table S2_1
Table S2_1. MAGs genome stats and GTDB-tk classification results
Strain ID	MAG ID in DRAM	Genome size (bp)	GC content	Completeness %	Contamination %	GTDB-tk classification
ASS1_SB_0 (TD_0)	BN30871	1696146	0.36	99.85	0.1	d__Bacteria;p__Campylobacterota;c__Campylobacteria;o__Campylobacterales;f__Sulfurovaceae;g__BN30871;s__
ASS1_SB_1 (TD_1)	Apul	5812729	0.67	99.98	1.13	d__Bacteria;p__Pseudomonadota;c__Gammaproteobacteria;o__Burkholderiales;f__Burkholderiaceae;g__Achromobacter;s__Achromobacter pulmonis
ASS1_SB_2 (TD_2)	Desp	4257596	0.59	93.6	1.19	d__Bacteria;p__Desulfobacterota;c__Desulfobulbia;o__Desulfobulbales;f__Desulfocapsaceae;g__Desulfoprunum;s__Desulfoprunum sp000769715
ASS1_SB_3 (TD_3)	SmalO	3928577	0.67	88.99	0.77	d__Bacteria;p__Pseudomonadota;c__Gammaproteobacteria;o__Xanthomonadales;f__Xanthomonadaceae;g__Stenotrophomonas;s__Stenotrophomonas maltophilia_O
ASS1_SB_4 (TD_4)	Moran	1270759	0.35	97.76	1.3	d__Bacteria;p__Patescibacteria;c__Paceibacteria;o__Moranbacterales;f__UBA9337;g__UBA9337;s__
ASS1_SB_5 (TD_5)	Sstu	4115597	0.64	87.16	0.56	d__Bacteria;p__Pseudomonadota;c__Gammaproteobacteria;o__Pseudomonadales;f__Pseudomonadaceae;g__Stutzerimonas;s__Stutzerimonas stutzeri
ASS1_SB_6 (TD_6)	SacA	1877346	0.7	50.13	0.65	d__Bacteria;p__Pseudomonadota;c__Gammaproteobacteria;o__Xanthomonadales;f__Xanthomonadaceae;g__Stenotrophomonas;s__Stenotrophomonas acidaminiphila_A

## Sheet: Table S2_2
Table S2_2. DRAM feature table of MAGs reconstructed from the toluene-degrading enrichment culture
Gene id	KEGG ortholog ID	MAG ID	Scaffold ID	gene_position	start_position	end_position	strandedness	rank	Gene annotated in Tree	KO name	MEROPS ID	MEROPS Family ID	MEROPS ID Name	MEROPS RBH	MEROPS identity	MEROPS bitScore	MEROPS eVal	pfam name	CAZy ID	CAZy hits	CAZy subfmily ec	CAZy best hit	Heme regulatory motif count
BN30871_contig_470_1	K15125	BN30871	contig_470	1	1	3066	-1	C		filamentous hemagglutinin	MER0255598	U69	MER0255598 - family U69 unassigned peptidases (Collimonas fungivorans) [U69.UPW]#U69#{peptidase unit: 168-442}~source YP_004752897~	False	0.318	117	9.96e-25	TPS secretion domain [PF05860.16]; Hemagglutinin repeat [PF13332.9]					0
BN30871_contig_470_2	K07326	BN30871	contig_470	2	3075	4820	-1	C		hemolysin activation/secretion protein								Haemolysin secretion/activation protein ShlB/FhaC/HecB [PF03865.16]; POTRA domain [PF17287.5]; POTRA domain, ShlB-type [PF08479.14]					0
BN30871_contig_470_3		BN30871	contig_470	3	5216	5749	1	D										TnsA-like endonuclease N terminal [PF08722.14]					0
BN30871_contig_470_4	K07497	BN30871	contig_470	4	5736	7610	1	C		putative transposase								Integrase core domain [PF00665.29]; Mu transposase, C-terminal [PF09299.14]; Bacteriophage Mu transposase [PF02914.18]; Mu DNA binding, I gamma subdomain [PF09039.14]					0
BN30871_contig_470_5		BN30871	contig_470	5	7607	8491	1	D										Bacterial TniB protein [PF05621.14]; AAA domain [PF13401.9]					0
BN30871_contig_470_6		BN30871	contig_470	6	8494	9681	1	D										TniQ [PF06527.14]					0
BN30871_contig_470_7		BN30871	contig_470	7	10121	11071	-1	E															0
BN30871_contig_470_8		BN30871	contig_470	8	11082	11315	-1	E															0
BN30871_contig_470_9		BN30871	contig_470	9	11302	11424	-1	E															0
BN30871_contig_470_10		BN30871	contig_470	10	11408	15688	-1	D										AAA domain [PF13086.9]; AAA domain [PF13087.9]; AAA domain [PF13604.9]					0
BN30871_contig_470_11		BN30871	contig_470	11	15699	16823	-1	D										DNA methylase [PF01555.21]					0
BN30871_contig_470_12		BN30871	contig_470	12	17152	18846	-1	E															0
BN30871_contig_470_13	K03495	BN30871	contig_470	13	18889	20784	-1	C		tRNA uridine 5-carboxymethylaminomethyl modification enzyme								Glucose inhibited division protein A [PF01134.25]; tRNA modifying enzyme MnmG/GidA C-terminal domain [PF13932.9]; FAD dependent oxidoreductase [PF12831.10]					0
BN30871_contig_470_14	K00793	BN30871	contig_470	14	20936	21553	1	C		riboflavin synthase [EC:2.5.1.9]								Lumazine binding domain [PF00677.20]					0
BN30871_contig_470_15	K11312	BN30871	contig_470	15	21553	21846	1	C		cupin 2 domain-containing protein								Mannose-6-phosphate isomerase [PF01050.21]; Ethanolamine utilisation protein EutQ [PF06249.15]					0
BN30871_contig_470_16		BN30871	contig_470	16	21840	22607	-1	D										S-adenosyl-L-methionine-dependent methyltransferase [PF05430.14]					0
BN30871_contig_470_17	K07173	BN30871	contig_470	17	22597	23106	-1	C		S-ribosylhomocysteine lyase [EC:4.4.1.21]								S-Ribosylhomocysteinase (LuxS) [PF02664.18]					0
BN30871_contig_470_18	K00170	BN30871	contig_470	18	23110	24063	-1	C		pyruvate ferredoxin oxidoreductase beta subunit [EC:1.2.7.1]								Thiamine pyrophosphate enzyme, C-terminal TPP binding domain [PF02775.24]					0
BN30871_contig_470_19	K00169	BN30871	contig_470	19	24063	25301	-1	C		pyruvate ferredoxin oxidoreductase alpha subunit [EC:1.2.7.1]								Pyruvate flavodoxin/ferredoxin oxidoreductase, thiamine diP-bdg [PF01855.22]; Pyruvate:ferredoxin oxidoreductase core domain II [PF17147.7]; Transketolase, C-terminal domain [PF02780.23]					0
BN30871_contig_470_20	K00171	BN30871	contig_470	20	25315	25761	-1	C		pyruvate ferredoxin oxidoreductase delta subunit [EC:1.2.7.1]								4Fe-4S dicluster domain [PF14697.9]; 4Fe-4S dicluster domain [PF12838.10]; 4Fe-4S dicluster domain [PF13187.9]; 4Fe-4S dicluster domain [PF13247.9]; 4Fe-4S binding domain [PF00037.30]; 4Fe-4S dicluster domain [PF13183.9]; 4Fe-4S binding domain [PF12797.10]; 4Fe-4S double cluster binding domain [PF13484.9]					0
BN30871_contig_470_21	K00172	BN30871	contig_470	21	25770	26333	-1	C		pyruvate ferredoxin oxidoreductase gamma subunit [EC:1.2.7.1]								Pyruvate ferredoxin/flavodoxin oxidoreductase [PF01558.21]					0
BN30871_contig_470_22	K01091	BN30871	contig_470	22	26407	27051	-1	C		phosphoglycolate phosphatase [EC:3.1.3.18]								Haloacid dehalogenase-like hydrolase [PF13419.9]; HAD-hyrolase-like [PF13242.9]; haloacid dehalogenase-like hydrolase [PF00702.29]					0
BN30871_contig_470_23		BN30871	contig_470	23	27048	28514	-1	D										BT1 family [PF03092.19]					0
BN30871_contig_470_24	K17218	BN30871	contig_470	24	28757	30226	1	C	sqr	sulfide:quinone oxidoreductase [EC:1.8.5.4]								Pyridine nucleotide-disulphide oxidoreductase [PF07992.17]					0
BN30871_contig_470_25		BN30871	contig_470	25	30306	30467	1	E															0
BN30871_contig_470_26	K01462	BN30871	contig_470	26	30538	31350	1	C		peptide deformylase [EC:3.5.1.88]								Polypeptide deformylase [PF01327.24]					0
BN30871_contig_470_27	K02996	BN30871	contig_470	27	31538	31927	-1	C		small subunit ribosomal protein S9								Ribosomal protein S9/S16 [PF00380.22]					0
BN30871_contig_470_28	K02871	BN30871	contig_470	28	31930	32355	-1	C		large subunit ribosomal protein L13								Ribosomal protein L13 [PF00572.21]					0
BN30871_contig_470_29		BN30871	contig_470	29	32607	35351	-1	D										UvrD/REP helicase N-terminal domain [PF00580.24]; UvrD-like helicase C-terminal domain [PF13361.9]; AAA domain [PF13245.9]					0
BN30871_contig_470_30	K16899	BN30871	contig_470	30	35348	37723	-1	C		ATP-dependent helicase/nuclease subunit B [EC:5.6.2.4 3.1.-.-]								PD-(D/E)XK nuclease superfamily [PF12705.10]					0
BN30871_contig_470_31		BN30871	contig_470	31	37869	38414	-1	E															0
BN30871_contig_470_32		BN30871	contig_470	32	38401	39006	-1	E															0
BN30871_contig_470_33		BN30871	contig_470	33	39121	39351	-1	D										Family of unknown function (DUF4006) [PF13179.9]					0
BN30871_contig_470_34	K00406	BN30871	contig_470	34	39362	40243	-1	C		cytochrome c oxidase cbb3-type subunit III								N-terminal domain of cytochrome oxidase-cbb3, FixP [PF14715.9]; Cytochrome C oxidase, cbb3-type, subunit III [PF13442.9]					2
BN30871_contig_470_35	K00407	BN30871	contig_470	35	40240	40458	-1	C		cytochrome c oxidase cbb3-type subunit IV								Cbb3-type cytochrome oxidase component FixQ [PF05545.14]					0
BN30871_contig_470_36		BN30871	contig_470	36	40469	41134	-1	D										Cytochrome C oxidase, mono-heme subunit/FixO [PF02433.18]					1
BN30871_contig_470_37		BN30871	contig_470	37	41147	42616	-1	D										Cytochrome C and Quinol oxidase polypeptide I [PF00115.23]					0
BN30871_contig_470_38	K01921	BN30871	contig_470	38	42989	44029	-1	C		D-alanine-D-alanine ligase [EC:6.3.2.4]								D-ala D-ala ligase C-terminus [PF07478.16]; D-ala D-ala ligase N-terminus [PF01820.24]; ATP-grasp domain [PF02655.17]; RimK-like ATP-grasp domain [PF08443.14]; ATP-grasp domain [PF13535.9]; ATP-grasp domain [PF02222.25]; Carbamoyl-phosphate synthase L chain, ATP binding domain [PF02786.20]					0
BN30871_contig_470_39	K01956	BN30871	contig_470	39	44066	45190	-1	C		carbamoyl-phosphate synthase small subunit [EC:6.3.5.5]	MER0441353	C26	MER0441353 - family C26 unassigned peptidases (Campylobacter rectus) [C26.UPW]#C26#{peptidase unit: 5-369}~source ZP_03609313~	True	0.627	449	7.567e-124	Carbamoyl-phosphate synthase small chain, CPSase domain [PF00988.25]; Glutamine amidotransferase class-I [PF00117.31]; Peptidase C26 [PF07722.16]					0
BN30871_contig_470_40	K09804	BN30871	contig_470	40	45187	45738	-1	C		uncharacterized protein								Protein of unknown function (DUF507) [PF04368.16]					0
BN30871_contig_470_41	K01939	BN30871	contig_470	41	45750	47000	-1	C		adenylosuccinate synthase [EC:6.3.4.4]								Adenylosuccinate synthetase [PF00709.24]					0
BN30871_contig_470_42		BN30871	contig_470	42	46997	47854	-1	D										Histidyl-tRNA synthetase [PF13393.9]					0
BN30871_contig_470_43		BN30871	contig_470	43	47861	48967	-1	D										Aminotransferase class-V [PF00266.22]					0
BN30871_contig_470_44	K11927	BN30871	contig_470	44	49186	50457	1	C		ATP-dependent RNA helicase RhlE [EC:3.6.4.13]	MER0295850	C26	MER0295850 - family C26 non-peptidase homologues (Nematostella vectensis) [C26.UNW]#C26#{peptidase unit: 61-329}~source XP_001621066~	False	0.554	63	5.056e-06	DEAD/DEAH box helicase [PF00270.32]; Helicase conserved C-terminal domain [PF00271.34]; Type III restriction enzyme, res subunit [PF04851.18]					0
BN30871_contig_470_45	K09768	BN30871	contig_470	45	50460	50903	1	C		uncharacterized protein								Uncharacterized BCR, YaiI/YqxD family COG1671 [PF02639.17]					0
BN30871_contig_470_46		BN30871	contig_470	46	50960	52786	-1	E															0
BN30871_contig_470_47	K01519	BN30871	contig_470	47	52783	53376	-1	C		XTP/dITP diphosphohydrolase [EC:3.6.1.66]								Ham1 family [PF01725.19]					0
BN30871_contig_470_48		BN30871	contig_470	48	53446	54777	1	D										Major Facilitator Superfamily [PF07690.19]; Sugar (and other) transporter [PF00083.27]; Fungal trichothecene efflux pump (TRI12) [PF06609.16]; Transmembrane secretion effector [PF05977.16]					0
BN30871_contig_470_49	K00615	BN30871	contig_470	49	54822	56774	-1	C		transketolase [EC:2.2.1.1]								Transketolase, thiamine diphosphate binding domain [PF00456.24]; Transketolase, pyrimidine binding domain [PF02779.27]; Transketolase, C-terminal domain [PF02780.23]					0
BN30871_contig_470_50		BN30871	contig_470	50	56793	57644	-1	D										Polyprenyl synthetase [PF00348.20]					0
BN30871_contig_470_51	K13449	BN30871	contig_470	51	57765	58292	-1	C		pathogenesis-related protein 1								Cysteine-rich secretory protein family [PF00188.29]					0
BN30871_contig_470_52	K00891	BN30871	contig_470	52	58276	58809	-1	C		shikimate kinase [EC:2.7.1.71]								Shikimate kinase [PF01202.25]					0
BN30871_contig_470_53		BN30871	contig_470	53	58842	60128	-1	D										Uncharacterized protein conserved in bacteria (DUF2130) [PF09903.12]					0
BN30871_contig_470_54		BN30871	contig_470	54	60125	61018	-1	D										ORF6N domain [PF10543.12]					0
BN30871_contig_470_55	K01975	BN30871	contig_470	55	61135	61647	1	C		RNA 2',3'-cyclic 3'-phosphodiesterase [EC:3.1.4.58]								2'-5' RNA ligase superfamily [PF13563.9]					0
BN30871_contig_470_56	K03149	BN30871	contig_470	56	62078	62854	-1	C		thiazole synthase [EC:2.8.1.10]								Thiazole biosynthesis protein ThiG [PF05690.17]					0
BN30871_contig_470_57		BN30871	contig_470	57	62904	63452	-1	D										Formyl transferase [PF00551.22]					0
BN30871_contig_470_58	K23997	BN30871	contig_470	58	63649	65055	-1	C		ADP-dependent NAD(P)H-hydrate dehydratase / NAD(P)H-hydrate epimerase [EC:4.2.1.136 5.1.99.6]								Carbohydrate kinase [PF01256.20]; YjeF-related protein N-terminus [PF03853.18]					0
BN30871_contig_470_59	K02970	BN30871	contig_470	59	65213	65425	1	C		small subunit ribosomal protein S21								Ribosomal protein S21 [PF01165.23]					0
BN30871_contig_470_60	K08289	BN30871	contig_470	60	65521	66684	1	C		phosphoribosylglycinamide formyltransferase 2 [EC:6.3.1.21]								ATP-grasp domain [PF02222.25]; Carbamoyl-phosphate synthase L chain, ATP binding domain [PF02786.20]; D-ala D-ala ligase C-terminus [PF07478.16]; ATP-grasp domain [PF02655.17]; ATP-grasp domain [PF13535.9]; RimK-like ATP-grasp domain [PF08443.14]					0
BN30871_contig_470_61		BN30871	contig_470	61	66996	68597	1	D			MER1102375	T05	MER1102375 - family T5 non-peptidase homologues (Sulfurovum sp. AS07-7) [T05.UNW]#T05#{peptidase unit: 20-119}~source A0A0C2Z5W4~	False	0.823	87	3.032e-13	FAD binding domain [PF00890.27]; Fumarate reductase flavoprotein C-term [PF02910.23]; HI0933-like protein [PF03486.17]; FAD dependent oxidoreductase [PF01266.27]					0
BN30871_contig_470_62	K00240	BN30871	contig_470	62	68594	69289	1	C		succinate dehydrogenase / fumarate reductase, iron-sulfur subunit [EC:1.3.5.1 1.3.5.4]								2Fe-2S iron-sulfur cluster binding domain [PF13085.9]; 4Fe-4S dicluster domain [PF13183.9]; 4Fe-4S dicluster domain [PF13534.9]; 4Fe-4S dicluster domain [PF13187.9]; 4Fe-4S double cluster binding domain [PF13484.9]; 4Fe-4S dicluster domain [PF12838.10]; 4Fe-4S dicluster domain [PF14697.9]					0
BN30871_contig_470_63		BN30871	contig_470	63	69305	70561	1	D			MER0011529	M20X	MER0011529 - family M20 unassigned peptidases (Campylobacter jejuni) [M20.UPW]#M20X#{peptidase unit: 1-415}~source Q9S3L1~	False	0.302	139	2.049e-30	Sugar (and other) transporter [PF00083.27]; Major Facilitator Superfamily [PF07690.19]					0
BN30871_contig_470_64	K01703	BN30871	contig_470	64	70824	72098	-1	C		3-isopropylmalate/(R)-2-methylmalate dehydratase large subunit [EC:4.2.1.33 4.2.1.35]								Aconitase family (aconitate hydratase) [PF00330.23]					0
BN30871_contig_470_65		BN30871	contig_470	65	72168	73529	1	D										NFACT protein RNA binding domain [PF05670.16]; NFACT N-terminal and middle domains [PF05833.14]; NFACT protein RNA binding domain [PF18297.4]					0
BN30871_contig_470_66	K00981	BN30871	contig_470	66	73580	74341	1	C		phosphatidate cytidylyltransferase [EC:2.7.7.41]								Cytidylyltransferase family [PF01148.23]; CDP-archaeol synthase [PF01864.20]					0
BN30871_contig_470_67	K00099	BN30871	contig_470	67	74342	75412	1	C		1-deoxy-D-xylulose-5-phosphate reductoisomerase [EC:1.1.1.267]								1-deoxy-D-xylulose 5-phosphate reductoisomerase [PF02670.19]; 1-deoxy-D-xylulose 5-phosphate reductoisomerase C-terminal domain [PF08436.15]; DXP reductoisomerase C-terminal domain [PF13288.9]					0
BN30871_contig_470_68	K07002	BN30871	contig_470	68	75399	75941	1	C		serine hydrolase [EC:3.-.-.-]								Serine hydrolase [PF06821.16]					0
BN30871_contig_470_69		BN30871	contig_470	69	75938	76945	1	D										tRNA N6-adenosine threonylcarbamoyltransferase [PF00814.28]					0
BN30871_contig_470_70	K02470	BN30871	contig_470	70	77121	79436	1	C		DNA gyrase subunit B [EC:5.6.2.2]								DNA gyrase B [PF00204.28]; DNA gyrase B subunit, carboxyl terminus [PF00986.24]; Toprim domain [PF01751.25]; Histidine kinase-, DNA gyrase B-, and HSP90-like ATPase [PF02518.29]					0
BN30871_contig_470_71		BN30871	contig_470	71	79439	80905	1	D										EAL domain [PF00563.23]; Diguanylate cyclase, GGDEF domain [PF00990.24]					0
BN30871_contig_470_72	K09457	BN30871	contig_470	72	80902	81279	1	C		7-cyano-7-deazaguanine reductase [EC:1.7.1.13]								QueF-like protein [PF14489.9]					0
BN30871_contig_470_73	K01406	BN30871	contig_470	73	81304	84786	-1	C		serralysin [EC:3.4.24.40]	MER0244820	U69	MER0244820 - family U69 unassigned peptidases (Pseudomonas brassicacearum) [U69.UPW]#U69#{peptidase unit: 1496-1771}~source YP_004353933~	False	0.364	167	7.215e-37	Peptidase M10 serralysin C terminal [PF08548.14]					0
BN30871_contig_470_74		BN30871	contig_470	74	84922	85638	-1	E															0
BN30871_contig_470_75		BN30871	contig_470	75	85656	86159	-1	E															0
BN30871_contig_470_76		BN30871	contig_470	76	86231	87847	-1	D										Mbeg1-like [PF11187.11]; Domain of unknown function (DUF6792) [PF20591.1]; Lipase (class 3) [PF01764.28]					0
BN30871_contig_470_77		BN30871	contig_470	77	87835	88482	-1	E															0
BN30871_contig_470_78		BN30871	contig_470	78	88733	88963	1	E															0
BN30871_contig_470_79		BN30871	contig_470	79	89032	89373	1	D										Protein of unknown function (DUF2853) [PF11015.11]					0
BN30871_contig_470_80		BN30871	contig_470	80	89416	90180	-1	D										Polysaccharide deacetylase [PF01522.24]	CE4	CE4 acetyl xylan esterase (EC 3.1.1.72); chitin deacetylase (EC 3.5.1.41); chitooligosaccharide deacetylase (EC 3.5.1.-); peptidoglycan GlcNAc deacetylase (EC 3.5.1.-); peptidoglycan N-acetylmuramic acid deacetylase (EC 3.5.1.-).	2.4.1.-,3.1.1.6,3.1.1.72,3.1.1.-,3.2.1.8,3.2.1.-,3.5.1.104,3.5.1.41,3.5.1.-	CE4.hmm	0
BN30871_contig_470_81		BN30871	contig_470	81	90232	91482	-1	D										Putative glycosyl hydrolase domain [PF13200.9]					0
BN30871_contig_470_82	K02355	BN30871	contig_470	82	91664	93745	-1	C		elongation factor G								Elongation factor G, domain IV [PF03764.21]; Elongation factor Tu GTP binding domain [PF00009.30]; Elongation Factor G, domain III [PF14492.9]; Elongation factor G C-terminus [PF00679.27]; Elongation factor Tu domain 2 [PF03144.28]					0
BN30871_contig_470_83	K02992	BN30871	contig_470	83	93755	94222	-1	C		small subunit ribosomal protein S7								Ribosomal protein S7p/S5e [PF00177.24]					0
BN30871_contig_470_84	K02950	BN30871	contig_470	84	94322	94699	-1	C		small subunit ribosomal protein S12								Ribosomal protein S12/S23 [PF00164.28]; Ribosomal protein S7p/S5e [PF00177.24]					0
BN30871_contig_470_85	K03046	BN30871	contig_470	85	94870	99402	-1	C		DNA-directed RNA polymerase subunit beta' [EC:2.7.7.6]								RNA polymerase Rpb1, domain 5 [PF04998.20]; RNA polymerase Rpb1, domain 1 [PF04997.15]; RNA polymerase Rpb1, domain 2 [PF00623.23]; RNA polymerase Rpb1, domain 3 [PF04983.21]; RNA polymerase Rpb1, domain 4 [PF05000.20]					0
BN30871_contig_470_86	K03043	BN30871	contig_470	86	99395	103552	-1	C		DNA-directed RNA polymerase subunit beta [EC:2.7.7.6]								RNA polymerase Rpb2, domain 6 [PF00562.31]; RNA polymerase beta subunit [PF04563.18]; RNA polymerase Rpb2, domain 2 [PF04561.17]; RNA polymerase Rpb2, domain 3 [PF04565.19]; RNA polymerase beta subunit external 1 domain [PF10385.12]; RNA polymerase Rpb2, domain 7 [PF04560.23]					0
BN30871_contig_470_87	K02935	BN30871	contig_470	87	103721	104089	-1	C		large subunit ribosomal protein L7/L12								Ribosomal protein L7/L12 C-terminal domain [PF00542.22]; Ribosomal protein L7/L12 dimerisation domain [PF16320.8]					0
BN30871_contig_470_88	K02864	BN30871	contig_470	88	104148	104654	-1	C		large subunit ribosomal protein L10								Ribosomal protein L10 [PF00466.23]					0
BN30871_contig_470_89	K02863	BN30871	contig_470	89	104763	105467	-1	C		large subunit ribosomal protein L1								Ribosomal protein L1p/L10e family [PF00687.24]					0
BN30871_contig_470_90	K02867	BN30871	contig_470	90	105523	105948	-1	C		large subunit ribosomal protein L11								Ribosomal protein L11, RNA binding domain [PF00298.22]; Ribosomal protein L11, N-terminal domain [PF03946.17]					0
BN30871_contig_470_91	K02601	BN30871	contig_470	91	105983	106513	-1	C		transcription termination/antitermination protein NusG								Transcription termination factor nusG [PF02357.22]					0
BN30871_contig_470_92	K03073	BN30871	contig_470	92	106523	106702	-1	C		preprotein translocase subunit SecE								SecE/Sec61-gamma subunits of protein translocation complex [PF00584.23]					0
BN30871_contig_470_93	K02913	BN30871	contig_470	93	106822	106974	-1	C		large subunit ribosomal protein L33								Ribosomal protein L33 [PF00471.23]					0
BN30871_contig_470_94	K02358	BN30871	contig_470	94	107031	108239	-1	C		elongation factor Tu								Elongation factor Tu GTP binding domain [PF00009.30]; Elongation factor Tu C-terminal domain [PF03143.20]; Elongation factor Tu domain 2 [PF03144.28]					0
BN30871_contig_470_95	K00549	BN30871	contig_470	95	109385	111643	1	C		5-methyltetrahydropteroyltriglutamate--homocysteine methyltransferase [EC:2.1.1.14]								Cobalamin-independent synthase, N-terminal domain [PF08267.15]; Cobalamin-independent synthase, Catalytic domain [PF01717.21]					0
BN30871_contig_470_96		BN30871	contig_470	96	111939	113966	1	D										haloacid dehalogenase-like hydrolase [PF00702.29]; E1-E2 ATPase [PF00122.23]					0
BN30871_contig_470_97	K09861	BN30871	contig_470	97	113989	114717	1	C		uncharacterized protein								Peroxide stress protein YaaA [PF03883.17]					0
BN30871_contig_470_98		BN30871	contig_470	98	114816	115118	1	E															0
BN30871_contig_470_99		BN30871	contig_470	99	115173	115772	-1	E															0
BN30871_contig_470_100		BN30871	contig_470	100	116085	116390	-1	E															0
BN30871_contig_470_101		BN30871	contig_470	101	116564	116893	1	D										Translation initiation factor SUI1 [PF01253.25]					0
BN30871_contig_470_102	K09763	BN30871	contig_470	102	116907	117224	-1	C		uncharacterized protein								Domain of unknown function (DUF309) [PF03745.17]					0
BN30871_contig_470_103	K06204	BN30871	contig_470	103	117278	117616	1	C		DnaK suppressor protein								Prokaryotic dksA/traR C4-type zinc finger [PF01258.20]					0
BN30871_contig_470_104		BN30871	contig_470	104	117705	118166	1	E															0
BN30871_contig_470_105		BN30871	contig_470	105	118219	118614	1	E															0
BN30871_contig_470_106		BN30871	contig_470	106	118684	119334	-1	D			MER0235638	S24	MER0235638 - family S24 unassigned peptidases (Nitratifractor salsuginis) [S24.UPW]#S24#{peptidase unit: 88-216}~source YP_004168970~	False	0.733	194	1.536e-51	Peptidase S24-like [PF00717.26]; Bacteriophage CI repressor helix-turn-helix domain [PF07022.16]					0
BN30871_contig_470_107	K03750	BN30871	contig_470	107	119579	120784	-1	C		molybdopterin molybdotransferase [EC:2.10.1.1]								MoeA N-terminal region (domain I and II) [PF03453.20]; Probable molybdopterin binding domain [PF00994.27]					0
BN30871_contig_470_108	K03635	BN30871	contig_470	108	120787	121236	-1	C		molybdopterin synthase catalytic subunit [EC:2.8.1.12]								MoaE protein [PF02391.20]					0
BN30871_contig_470_109		BN30871	contig_470	109	121233	121454	-1	D										ThiS family [PF02597.23]					0
BN30871_contig_470_110	K11782	BN30871	contig_470	110	121565	122245	1	C		chorismate dehydratase [EC:4.2.1.151]								Menaquinone biosynthesis [PF02621.17]					0
BN30871_contig_470_111	K01885	BN30871	contig_470	111	122235	123620	-1	C		glutamyl-tRNA synthetase [EC:6.1.1.17]								tRNA synthetases class I (E and Q), catalytic domain [PF00749.24]; Anticodon binding domain [PF19269.2]					0
BN30871_contig_470_112	K17251	BN30871	contig_470	112	123791	125995	-1	C		undecaprenyl-diphosphooligosaccharide---protein glycotransferase [EC:2.4.99.19]								Oligosaccharyl transferase STT3 subunit [PF02516.17]; STT3/PglB C-terminal beta-barrel domain [PF18527.4]	GT66	GT66 dolichyl-diphosphooligosaccharideÃ¢â‚¬â€protein glycotransferase (EC 2.4.99.18); undecaprenyl-diphosphooligosaccharideÃ¢â‚¬â€protein glycotransferase (EC 2.4.99.19)	2.4.1.119,2.4.99.18,2.4.99.19	GT66.hmm	0
BN30871_contig_470_113	K15912	BN30871	contig_470	113	125992	127740	-1	C		UDP-N-acetylglucosamine 4,6-dehydratase [EC:4.2.1.135]								Polysaccharide biosynthesis protein [PF02719.18]; GDP-mannose 4,6 dehydratase [PF16363.8]; NAD dependent epimerase/dehydratase family [PF01370.24]; RmlD substrate binding domain [PF04321.20]; CoA-binding domain [PF13727.9]; 3-beta hydroxysteroid dehydrogenase/isomerase family [PF01073.22]; short chain dehydrogenase [PF00106.28]					0
BN30871_contig_470_114		BN30871	contig_470	114	127853	128143	-1	D										Helix-hairpin-helix motif [PF12836.10]; Helix-hairpin-helix motif [PF12826.10]					0
BN30871_contig_470_115	K15910	BN30871	contig_470	115	128255	129367	-1	C		UDP-N-acetylbacillosamine transaminase [EC:2.6.1.34]								DegT/DnrJ/EryC1/StrS aminotransferase family [PF01041.20]; Aminotransferase class-V [PF00266.22]; Orn/Lys/Arg decarboxylase, major domain [PF01276.23]; Aminotransferase class I and II [PF00155.24]					0
BN30871_contig_470_116	K15913	BN30871	contig_470	116	129364	129960	-1	C		UDP-N-acetylbacillosamine N-acetyltransferase [EC:2.3.1.203]								PglD N-terminal domain [PF17836.4]					0
BN30871_contig_470_117	K15915	BN30871	contig_470	117	129957	130550	-1	C		undecaprenyl phosphate N,N'-diacetylbacillosamine 1-phosphate transferase [EC:2.7.8.36]								Bacterial sugar transferase [PF02397.19]					0
BN30871_contig_470_118		BN30871	contig_470	118	130543	131748	-1	D										Glycosyltransferase Family 4 [PF13439.9]					0
BN30871_contig_470_119	K13019	BN30871	contig_470	119	131749	132828	-1	C		UDP-GlcNAc3NAcA epimerase [EC:5.1.3.23]								UDP-N-acetylglucosamine 2-epimerase [PF02350.22]					0
BN30871_contig_470_120		BN30871	contig_470	120	132825	133937	-1	D										Glycosyl transferases group 1 [PF00534.23]; Glycosyl transferases group 1 [PF13692.9]; Glycosyl transferases group 1 [PF13524.9]	GT4	GT4 sucrose synthase (EC 2.4.1.13); sucrose-phosphate synthase (EC 2.4.1.14); alpha-glucosyltransferase (EC 2.4.1.52); lipopolysaccharide N-acetylglucosaminyltransferase (EC 2.4.1.56); phosphatidylinositol alpha-mannosyltransferase (EC 2.4.1.57); GDP-Man: Man1GlcNAc2-PP-dolichol alpha-1,3-mannosyltransferase (EC 2.4.1.132); GDP-Man: Man3GlcNAc2-PP-dolichol/Man4GlcNAc2-PP-dolichol alpha-1,2-mannos…	2.4.1.131,2.4.1.13,2.4.1.14,2.4.1.157,2.4.1.198,2.4.1.208,2.4.1.21,2.4.1.231,2.4.1.241,2.4.1.245,2.4.1.252,2.4.1.257,2.4.1.270,2.4.1.283,2.4.1.285,2.4.1.290,2.4.1.342,2.4.1.57,2.4.1.-,2.4.2.-,2.4.1.132	GT4.hmm	0
BN30871_contig_470_121		BN30871	contig_470	121	133927	135024	-1	E															0
BN30871_contig_470_122		BN30871	contig_470	122	135021	136268	-1	D										Polysaccharide biosynthesis protein [PF13440.9]; Polysaccharide biosynthesis protein [PF01943.20]					0
BN30871_contig_470_123	K16568	BN30871	contig_470	123	136258	138219	-1	C		exopolysaccharide production protein ExoZ								SGNH domain (fused to AT3 domains) [PF19040.3]; Acyltransferase family [PF01757.25]					0
BN30871_contig_470_124	K13017	BN30871	contig_470	124	138220	139305	-1	C		UDP-2-acetamido-2-deoxy-ribo-hexuluronate aminotransferase [EC:2.6.1.98]								DegT/DnrJ/EryC1/StrS aminotransferase family [PF01041.20]; Aminotransferase class I and II [PF00155.24]; Aminotransferase class-V [PF00266.22]; Beta-eliminating lyase [PF01212.24]					0
BN30871_contig_470_125	K13018	BN30871	contig_470	125	139309	139953	-1	C		UDP-2-acetamido-3-amino-2,3-dideoxy-glucuronate N-acetyltransferase [EC:2.3.1.201]								Hexapeptide repeat of succinyl-transferase [PF14602.9]					0
BN30871_contig_470_126	K13016	BN30871	contig_470	126	139953	140909	-1	C		UDP-N-acetyl-2-amino-2-deoxyglucuronate dehydrogenase [EC:1.1.1.335]								Oxidoreductase family, NAD-binding Rossmann fold [PF01408.25]; Oxidoreductase family, C-terminal alpha/beta domain [PF02894.20]					0
BN30871_contig_470_127	K02474	BN30871	contig_470	127	140909	142177	-1	C		UDP-N-acetyl-D-glucosamine/UDP-N-acetyl-D-galactosamine dehydrogenase [EC:1.1.1.136 1.1.1.-]								UDP-glucose/GDP-mannose dehydrogenase family, NAD binding domain [PF03721.17]; UDP-glucose/GDP-mannose dehydrogenase family, central domain [PF00984.22]; UDP-glucose/GDP-mannose dehydrogenase family, UDP binding domain [PF03720.18]; 3-hydroxyacyl-CoA dehydrogenase, NAD binding domain [PF02737.21]; NAD binding domain of 6-phosphogluconate dehydrogenase [PF03446.18]					0
BN30871_contig_470_128	K01494	BN30871	contig_470	128	142320	142883	1	C		dCTP deaminase [EC:3.5.4.13]								dUTPase [PF00692.22]; 2'-deoxycytidine 5'-triphosphate deaminase (DCD) [PF06559.14]					0
BN30871_contig_470_129	K01953	BN30871	contig_470	129	142880	144658	-1	C		asparagine synthase (glutamine-hydrolysing) [EC:6.3.5.4]	MER0235640	C44	MER0235640 - amidophosphoribosyltransferase precursor (Nitratifractor salsuginis) [C44.001]#C44#{peptidase unit: 2-330}~source YP_004169048~	False	0.415	240	3.206e-62	Asparagine synthase [PF00733.24]; Glutamine amidotransferase domain [PF13537.9]; Glutamine amidotransferase domain [PF13522.9]					0
BN30871_contig_470_130	K03168	BN30871	contig_470	130	144756	146963	1	C		DNA topoisomerase I [EC:5.6.2.1]								DNA topoisomerase [PF01131.23]; Toprim domain [PF01751.25]; Topoisomerase DNA binding C4 zinc finger [PF01396.22]					0
BN30871_contig_470_131	K01012	BN30871	contig_470	131	146963	147817	1	C		biotin synthase [EC:2.8.1.6]								Biotin and Thiamin Synthesis associated domain [PF06968.16]; Radical SAM superfamily [PF04055.24]					0
BN30871_contig_470_132		BN30871	contig_470	132	147814	148074	-1	E															0
BN30871_contig_470_133	K01689	BN30871	contig_470	133	148080	149351	-1	C		enolase [EC:4.2.1.11]								Enolase, C-terminal TIM barrel domain [PF00113.25]; Enolase, N-terminal domain [PF03952.19]					0
BN30871_contig_470_134	K03553	BN30871	contig_470	134	149411	150457	-1	C		recombination protein RecA								recA bacterial DNA recombination protein [PF00154.24]; Rad51 [PF08423.14]; KaiC [PF06745.16]; AAA domain [PF13481.9]					0
BN30871_contig_470_135		BN30871	contig_470	135	150665	151099	1	E															0
BN30871_contig_470_136		BN30871	contig_470	136	151140	151766	1	D										Cyclic nucleotide-binding domain [PF00027.32]; Crp-like helix-turn-helix domain [PF13545.9]; Bacterial regulatory proteins, crp family [PF00325.23]					0
BN30871_contig_470_137	K11785	BN30871	contig_470	137	151866	152726	1	C		1,4-dihydroxy-6-naphthoate synthase [EC:1.14.-.-]								Menaquinone biosynthesis [PF02621.17]					0
BN30871_contig_470_138	K00075	BN30871	contig_470	138	152726	153502	1	C		UDP-N-acetylmuramate dehydrogenase [EC:1.3.1.98]								UDP-N-acetylenolpyruvoylglucosamine reductase, C-terminal domain [PF02873.19]					0
BN30871_contig_470_139		BN30871	contig_470	139	153503	154006	-1	D										Protein of unknown function (DUF1566) [PF07603.14]					0
BN30871_contig_470_140		BN30871	contig_470	140	154053	154631	-1	D			MER0244047	C82A	MER0244047 - YafK protein ({Escherichia coli}) (Sulfurovum sp. NBC37-1) [C82.A01]#C82A#{peptidase unit: 57-192}~source YP_001357395~	False	0.75	209	1.899e-57	L,D-transpeptidase catalytic domain [PF03734.17]					0
BN30871_contig_470_141		BN30871	contig_470	141	154651	155037	-1	E															0
BN30871_contig_470_142	K11065	BN30871	contig_470	142	155177	155695	-1	C		thioredoxin-dependent peroxiredoxin [EC:1.11.1.24]													0
BN30871_contig_470_143		BN30871	contig_470	143	155817	156257	-1	E															0
BN30871_contig_470_144		BN30871	contig_470	144	156217	156609	-1	E															0
BN30871_contig_470_145		BN30871	contig_470	145	156698	157858	-1	D										Pyridine nucleotide-disulphide oxidoreductase [PF07992.17]; Pyridine nucleotide-disulphide oxidoreductase [PF00070.30]					0
BN30871_contig_470_146		BN30871	contig_470	146	158019	159524	-1	D										4Fe-4S dicluster domain [PF13746.9]; IG-like fold at C-terminal of FixG, putative oxidoreductase [PF11614.11]; 4Fe-4S dicluster domain [PF13187.9]					0
BN30871_contig_470_147		BN30871	contig_470	147	159469	160134	-1	E															0
BN30871_contig_470_148	K03637	BN30871	contig_470	148	160263	160769	1	C		cyclic pyranopterin monophosphate synthase [EC:4.6.1.17]								MoaC family [PF01967.24]					0
BN30871_contig_470_149	K09158	BN30871	contig_470	149	160816	161085	1	C		uncharacterized protein								Protein of unknown function (DUF493) [PF04359.17]					0
BN30871_contig_470_150	K01092	BN30871	contig_470	150	161089	161865	1	C		myo-inositol-1(or 4)-monophosphatase [EC:3.1.3.25]								Inositol monophosphatase family [PF00459.28]					0
BN30871_contig_470_151	K03101	BN30871	contig_470	151	161862	162308	-1	C		signal peptidase II [EC:3.4.23.36]	MER0590983	A08	MER0590983 - family A8 unassigned peptidases (Sulfurovum sp. AS07-7) [A08.UPW]#A08#{peptidase unit: 9-141}~source A0A0C2UM89~	False	0.791	214	4.374e-60	Signal peptidase (SPase) II [PF01252.21]					0
BN30871_contig_470_152	K03431	BN30871	contig_470	152	162305	163696	-1	C		phosphoglucosamine mutase [EC:5.4.2.10]								Phosphoglucomutase/phosphomannomutase, alpha/beta/alpha domain I [PF02878.19]; Phosphoglucomutase/phosphomannomutase, alpha/beta/alpha domain III [PF02880.19]; Phosphoglucomutase/phosphomannomutase, alpha/beta/alpha domain II [PF02879.19]					0
BN30871_contig_470_153	K02968	BN30871	contig_470	153	163812	164081	1	C		small subunit ribosomal protein S20								Ribosomal protein S20 [PF01649.21]					0
BN30871_contig_470_154	K02835	BN30871	contig_470	154	164126	165193	1	C		peptide chain release factor 1								PCRF domain [PF03462.21]; RF-1 domain [PF00472.23]					0
BN30871_contig_470_155		BN30871	contig_470	155	165198	166247	-1	D										4Fe-4S dicluster domain [PF13187.9]; 4Fe-4S dicluster domain [PF14697.9]; 4Fe-4S dicluster domain [PF12838.10]; 4Fe-4S dicluster domain [PF13247.9]					0
BN30871_contig_470_156	K23349	BN30871	contig_470	156	166234	166839	-1	C		putative dimethyl sulfoxide reductase chaperone								Nitrate reductase delta subunit [PF02613.18]					0
BN30871_contig_470_157		BN30871	contig_470	157	166944	167387	-1	E															0
BN30871_contig_470_158		BN30871	contig_470	158	167384	168628	-1	D										Ethylbenzene dehydrogenase [PF09459.13]					1
BN30871_contig_470_159	K00371	BN30871	contig_470	159	168625	169746	-1	C		nitrate reductase / nitrite oxidoreductase, beta subunit [EC:1.7.5.1 1.7.99.-]								4Fe-4S dicluster domain [PF13247.9]; 4Fe-4S dicluster domain [PF14697.9]					0
BN30871_contig_470_160		BN30871	contig_470	160	169758	172664	-1	D										Molybdopterin oxidoreductase [PF00384.25]; Molydopterin dinucleotide binding domain [PF01568.24]					0
BN30871_contig_470_161		BN30871	contig_470	161	172678	173757	-1	D										Rhodanese-like domain [PF00581.23]					0
BN30871_contig_470_162		BN30871	contig_470	162	174083	174649	1	E															0
BN30871_contig_470_163		BN30871	contig_470	163	174646	175011	1	E															0
BN30871_contig_470_164	K03593	BN30871	contig_470	164	175004	176041	1	C		ATP-binding protein involved in chromosome partitioning								NUBPL iron-transfer P-loop NTPase [PF10609.12]; AAA domain [PF13614.9]; ATPase MipZ [PF09140.14]; CobQ/CobB/MinD/ParA nucleotide binding domain [PF01656.26]; 4Fe-4S iron sulfur cluster binding proteins, NifH/frxC family [PF00142.21]; Cellulose biosynthesis protein BcsQ [PF06564.15]; VirC1 protein [PF07015.14]					0
BN30871_contig_470_165		BN30871	contig_470	165	176328	177893	-1	D										Protein of unknown function (DUF3373) [PF11853.11]					0
BN30871_contig_470_166		BN30871	contig_470	166	178325	179764	-1	D										Protein of unknown function (DUF3373) [PF11853.11]					0
BN30871_contig_470_167		BN30871	contig_470	167	179899	180261	-1	E															0
BN30871_contig_470_168		BN30871	contig_470	168	180318	180545	1	E															0
BN30871_contig_470_169		BN30871	contig_470	169	180791	181249	1	E															0
BN30871_contig_470_170		BN30871	contig_470	170	186845	187303	1	E															0
BN30871_contig_470_171	K19416	BN30871	contig_470	171	192086	192775	1	C		modulator of FtsH protease								Inhibitor of apoptosis-promoting Bax1 [PF01027.23]					0
BN30871_contig_470_172		BN30871	contig_470	172	192768	193172	1	D										ThiD2 family [PF17792.4]					0
BN30871_contig_470_173		BN30871	contig_470	173	193179	193904	-1	D										Methyltransferase domain [PF08242.15]					0
BN30871_contig_470_174	K03075	BN30871	contig_470	174	193988	194329	1	C		preprotein translocase subunit SecG								Preprotein translocase SecG subunit [PF03840.17]					0
BN30871_contig_470_175		BN30871	contig_470	175	194398	195675	-1	D										impB/mucB/samB family [PF00817.23]					0
BN30871_contig_470_176	K01933	BN30871	contig_470	176	196502	197497	-1	C		phosphoribosylformylglycinamidine cyclo-ligase [EC:6.3.3.1]								AIR synthase related protein, N-terminal domain [PF00586.27]					0
BN30871_contig_470_177		BN30871	contig_470	177	197516	197725	-1	E															0
BN30871_contig_470_178	K06207	BN30871	contig_470	178	197790	199607	-1	C		GTP-binding protein								Elongation factor Tu GTP binding domain [PF00009.30]; Elongation factor G C-terminus [PF00679.27]; Elongation factor Tu domain 2 [PF03144.28]					0
BN30871_contig_470_179	K01129	BN30871	contig_470	179	199668	200774	-1	C		dGTPase [EC:3.1.5.1]								Phosphohydrolase-associated domain [PF13286.9]; HD domain [PF01966.25]					0
BN30871_contig_470_180	K03465	BN30871	contig_470	180	200828	201436	1	C		thymidylate synthase (FAD) [EC:2.1.1.148]								Thymidylate synthase complementing protein [PF02511.18]					0
BN30871_contig_470_181	K12542	BN30871	contig_470	181	201750	202916	-1	C		membrane fusion protein, adhesin transport system								Barrel-sandwich domain of CusB or HlyD membrane-fusion [PF16576.8]; HlyD family secretion protein [PF13437.9]; Cation efflux system protein CusB domain 1 [PF00529.23]					0
BN30871_contig_470_182	K12541	BN30871	contig_470	182	202913	205096	-1	C		ATP-binding cassette, subfamily C, bacterial LapB								ABC transporter [PF00005.30]					0
BN30871_contig_470_183		BN30871	contig_470	183	205135	207711	-1	E															0
BN30871_contig_470_184		BN30871	contig_470	184	207921	208421	1	E															0
BN30871_contig_470_185		BN30871	contig_470	185	208900	212382	-1	D			MER0286352	U69	MER0286352 - family U69 unassigned peptidases (Salmonella enterica) [U69.UPW]#U69#{peptidase unit: 2329-2638}~source YP_005233732~	False	0.386	200	5.612e-47	Bacterial Ig-like domain [PF19077.3]; Bacterial Ig domain [PF17936.4]; Bacterial Ig-like domain (group 3) [PF13750.9]					0
BN30871_contig_470_186		BN30871	contig_470	186	212529	214427	-1	D			MER0286352	U69	MER0286352 - family U69 unassigned peptidases (Salmonella enterica) [U69.UPW]#U69#{peptidase unit: 2329-2638}~source YP_005233732~	False	0.304	130	2.275e-26	Bacterial Ig domain [PF17936.4]; Bacterial Ig-like domain [PF19077.3]; Bacterial Ig-like domain (group 3) [PF13750.9]					0
BN30871_contig_470_187		BN30871	contig_470	187	214453	215325	-1	D										OmpA family [PF00691.23]					0
BN30871_contig_470_188	K21470	BN30871	contig_470	188	215609	217312	1	C		L,D-transpeptidase YcbB								L,D-transpeptidase catalytic domain [PF03734.17]; Scaffold domain [PF20142.2]					0
BN30871_contig_470_189		BN30871	contig_470	189	217422	218432	-1	D										Pyridine nucleotide-disulphide oxidoreductase [PF07992.17]					0
BN30871_contig_470_190	K01159	BN30871	contig_470	190	218504	219001	-1	C		crossover junction endodeoxyribonuclease RuvC [EC:3.1.21.10]								Crossover junction endodeoxyribonuclease RuvC [PF02075.20]					0
BN30871_contig_470_191	K02313	BN30871	contig_470	191	219126	220451	1	C		chromosomal replication initiator protein								Bacterial dnaA protein [PF00308.21]; Bacterial dnaA protein helix-turn-helix [PF08299.14]; IstB-like ATP binding protein [PF01695.20]; ATPase family associated with various cellular activities (AAA) [PF00004.32]					0
BN30871_contig_470_192	K02338	BN30871	contig_470	192	220613	221680	1	C		DNA polymerase III subunit beta [EC:2.7.7.7]								DNA polymerase III beta subunit, central domain [PF02767.19]; DNA polymerase III beta subunit, N-terminal domain [PF00712.22]; DNA polymerase III beta subunit, C-terminal domain [PF02768.18]					0
BN30871_contig_470_193	K01937	BN30871	contig_470	193	221695	223329	1	C		CTP synthase [EC:6.3.4.2]	MER0448771	C26	MER0448771 - CTP synthetase (Sulfurovum sp. NBC37-1) [C26.964]#C26#{peptidase unit: 197-543}~source YP_001357321~	True	0.797	568	6.095e-175	CTP synthase N-terminus [PF06418.17]; Glutamine amidotransferase class-I [PF00117.31]; Peptidase C26 [PF07722.16]					0
BN30871_contig_470_194	K07462	BN30871	contig_470	194	223370	224959	1	C		single-stranded-DNA-specific exonuclease [EC:3.1.-.-]								RecJ OB domain [PF17768.4]; DHH family [PF01368.23]; DHHA1 domain [PF02272.22]					0
BN30871_contig_470_195	K17218	BN30871	contig_470	195	225076	226566	1	C	sqr	sulfide:quinone oxidoreductase [EC:1.8.5.4]								Pyridine nucleotide-disulphide oxidoreductase [PF07992.17]					0
BN30871_contig_470_196		BN30871	contig_470	196	226661	226888	1	E															0
BN30871_contig_470_197	K13819	BN30871	contig_470	197	227010	227972	-1	C		NifU-like protein								NifU-like N terminal domain [PF01592.19]; NifU-like domain [PF01106.20]; BFD-like [2Fe-2S] binding domain [PF04324.18]					0
BN30871_contig_470_198	K04487	BN30871	contig_470	198	228066	229271	-1	C		cysteine desulfurase [EC:2.8.1.7]								Aminotransferase class-V [PF00266.22]; Pyridoxal-dependent decarboxylase conserved domain [PF00282.22]					0
BN30871_contig_470_199		BN30871	contig_470	199	229476	230129	-1	D			MER0235606	M15C	MER0235606 - subfamily M15C unassigned peptidases (Nitratifractor salsuginis) [M15.UPC]#M15C#{peptidase unit: 139-219}~source YP_004167751~	False	0.635	104	1.153e-20	D-alanyl-D-alanine carboxypeptidase [PF13539.9]					0
BN30871_contig_470_200	K01495	BN30871	contig_470	200	230149	230736	-1	C		GTP cyclohydrolase IA [EC:3.5.4.16]								GTP cyclohydrolase I [PF01227.25]					0
BN30871_contig_470_201	K03813	BN30871	contig_470	201	230785	231633	-1	C		molybdenum transport protein [EC:2.4.2.-]								Quinolinate phosphoribosyl transferase, C-terminal domain [PF01729.22]; Quinolinate phosphoribosyl transferase, N-terminal domain [PF02749.19]					0
BN30871_contig_470_202		BN30871	contig_470	202	231670	232470	-1	D										Methyltransferase domain [PF13847.9]; ubiE/COQ5 methyltransferase family [PF01209.21]; Methyltransferase domain [PF13489.9]; Methyltransferase domain [PF13649.9]; Ribosomal RNA adenine dimethylase [PF00398.23]; Methyltransferase domain [PF08241.15]; tRNA (Uracil-5-)-methyltransferase [PF05958.14]; Tellurite resistance protein TehB [PF03848.17]					0
BN30871_contig_470_203		BN30871	contig_470	203	232480	233283	-1	E															0
BN30871_contig_470_204	K02014	BN30871	contig_470	204	233283	235244	-1	C		iron complex outermembrane recepter protein								TonB dependent receptor [PF00593.27]; TonB-dependent Receptor Plug Domain [PF07715.18]; Outer membrane protein beta-barrel family [PF14905.9]					0
BN30871_contig_470_205	K02013	BN30871	contig_470	205	235266	236048	-1	C		iron complex transport system ATP-binding protein [EC:7.2.2.-]								ABC transporter [PF00005.30]					0
BN30871_contig_470_206		BN30871	contig_470	206	236039	237058	-1	D										FecCD transport family [PF01032.21]					0
BN30871_contig_470_207	K02014	BN30871	contig_470	207	237067	239307	-1	C		iron complex outermembrane recepter protein								Outer membrane protein beta-barrel family [PF14905.9]					0
BN30871_contig_470_208	K02016	BN30871	contig_470	208	239307	240329	-1	C		iron complex transport system substrate-binding protein								Periplasmic binding protein [PF01497.21]					0
BN30871_contig_470_209	K03832	BN30871	contig_470	209	240339	241109	-1	C		periplasmic protein TonB								Gram-negative bacterial TonB protein C-terminal [PF03544.17]					0
BN30871_contig_470_210	K06886	BN30871	contig_470	210	241106	241669	-1	C		hemoglobin								Bacterial-like globin [PF01152.24]					0
BN30871_contig_470_211	K07090	BN30871	contig_470	211	241666	242433	-1	C		uncharacterized protein								Sulfite exporter TauE/SafE [PF01925.22]					0
BN30871_contig_470_212		BN30871	contig_470	212	242430	243317	-1	D										ABC transporter [PF00005.30]					0
BN30871_contig_470_213	K02018	BN30871	contig_470	213	243314	243988	-1	C		molybdate transport system permease protein								Binding-protein-dependent transport system inner membrane component [PF00528.25]					0
BN30871_contig_470_214		BN30871	contig_470	214	243978	244376	-1	E															0
BN30871_contig_470_215		BN30871	contig_470	215	244384	245736	-1	D										outer membrane porin, OprD family [PF03573.16]					0
BN30871_contig_470_216	K02020	BN30871	contig_470	216	245745	246506	-1	C		molybdate transport system substrate-binding protein								Bacterial extracellular solute-binding protein [PF13531.9]					0
BN30871_contig_470_217	K01772	BN30871	contig_470	217	246816	247745	-1	C		protoporphyrin/coproporphyrin ferrochelatase [EC:4.98.1.1 4.99.1.9]								Ferrochelatase [PF00762.22]					0
BN30871_contig_470_218	K03545	BN30871	contig_470	218	247941	249233	1	C		trigger factor								Bacterial trigger factor protein (TF) [PF05697.16]; Bacterial trigger factor protein (TF) C-terminus [PF05698.17]; FKBP-type peptidyl-prolyl cis-trans isomerase [PF00254.31]					0
BN30871_contig_470_219	K01358	BN30871	contig_470	219	249258	249845	1	C		ATP-dependent Clp protease, protease subunit [EC:3.4.21.92]	MER1012816	S14	MER1012816 - family S14 unassigned peptidases () [S14.UPW]#S14#{peptidase unit: 2-193}~source D9PHE4~	True	0.886	356	2.507e-108	Clp protease [PF00574.26]					0
BN30871_contig_470_220	K01462	BN30871	contig_470	220	249858	250382	1	C		peptide deformylase [EC:3.5.1.88]								Polypeptide deformylase [PF01327.24]					0
BN30871_contig_470_221		BN30871	contig_470	221	250399	250707	1	D										Pathogenicity locus [PF11731.11]					0
BN30871_contig_470_222	K07391	BN30871	contig_470	222	250783	251721	1	C		magnesium chelatase family protein	MER0235579	S16	MER0235579 - family S16 non-peptidase homologues (Nitratifractor salsuginis) [S16.UNW]#S16#{peptidase unit: 25-436}~source YP_004167035~	True	0.709	405	7.48e-126	Subunit ChlI of Mg-chelatase [PF13541.9]; Magnesium chelatase, subunit ChlI [PF01078.24]					0
BN30871_contig_470_223		BN30871	contig_470	223	251760	253562	1	E															0
BN30871_contig_470_224		BN30871	contig_470	224	253776	254963	1	D										N-6 DNA Methylase [PF02384.19]; Eco57I restriction-modification methylase [PF07669.14]					0
BN30871_contig_470_225		BN30871	contig_470	225	254953	255837	1	E															0
BN30871_contig_470_226		BN30871	contig_470	226	255845	257812	1	E															0
BN30871_contig_470_227		BN30871	contig_470	227	257802	258740	1	E															0
BN30871_contig_470_228		BN30871	contig_470	228	259050	260000	1	D			MER0201803	U49	MER0201803 - family U49 unassigned peptidases (Arcobacter nitrofigilis) [U49.UPW]#U49#{peptidase unit: 58-282}~source YP_003656213~	False	0.435	173	7.054e-43	Peptidase U49 [PF10463.12]					0
BN30871_contig_470_229		BN30871	contig_470	229	260171	260500	1	D										KTSC domain [PF13619.9]					0
BN30871_contig_470_230		BN30871	contig_470	230	260521	260985	1	E															0
BN30871_contig_470_231		BN30871	contig_470	231	260986	262452	-1	E															2
BN30871_contig_470_232		BN30871	contig_470	232	262449	263519	-1	D										TniQ [PF06527.14]					0
BN30871_contig_470_233		BN30871	contig_470	233	263503	264420	-1	D										Bacterial TniB protein [PF05621.14]					0
BN30871_contig_470_234	K07497	BN30871	contig_470	234	264432	266321	-1	C		putative transposase								Integrase core domain [PF00665.29]; Bacteriophage Mu transposase [PF02914.18]; Mu DNA binding, I gamma subdomain [PF09039.14]; Mu transposase, C-terminal [PF09299.14]					0
BN30871_contig_470_235		BN30871	contig_470	235	266318	267013	-1	D										TnsA-like endonuclease N terminal [PF08722.14]					0
BN30871_contig_470_236		BN30871	contig_470	236	267155	267817	1	D			MER0235579	S16	MER0235579 - family S16 non-peptidase homologues (Nitratifractor salsuginis) [S16.UNW]#S16#{peptidase unit: 25-436}~source YP_004167035~	False	0.784	211	2.432e-44	Magnesium chelatase, subunit ChlI C-terminal [PF13335.9]; Magnesium chelatase, subunit ChlI [PF01078.24]					0
BN30871_contig_470_237		BN30871	contig_470	237	267824	268411	-1	D										Protein of unknown function (DUF3365) [PF11845.11]					1
BN30871_contig_470_238	K07089	BN30871	contig_470	238	268709	269767	1	C		uncharacterized protein								Predicted permease [PF03773.16]					0
BN30871_contig_470_239		BN30871	contig_470	239	269824	270891	-1	D										Conserved hypothetical protein 698 [PF03601.17]					0
BN30871_contig_470_240		BN30871	contig_470	240	271018	271911	1	D										LysR substrate binding domain [PF03466.23]; Bacterial regulatory helix-turn-helix protein, lysR family [PF00126.30]					0
BN30871_contig_470_241	K01489	BN30871	contig_470	241	271951	272349	-1	C		cytidine deaminase [EC:3.5.4.5]								Cytidine and deoxycytidylate deaminase zinc-binding region [PF00383.26]					0
BN30871_contig_470_242	K07576	BN30871	contig_470	242	272385	273782	-1	C		metallo-beta-lactamase family protein								Metallo-beta-lactamase superfamily domain [PF16661.8]; Beta-Casp domain [PF10996.11]; Zn-dependent metallo-hydrolase RNA specificity domain [PF07521.15]; Metallo-beta-lactamase superfamily [PF00753.30]; Beta-lactamase superfamily domain [PF12706.10]					0
BN30871_contig_470_243	K01007	BN30871	contig_470	243	273888	276308	1	C		pyruvate, water dikinase [EC:2.7.9.2]								Pyruvate phosphate dikinase, AMP/ATP-binding domain [PF01326.22]; PEP-utilising enzyme, PEP-binding domain [PF02896.21]; PEP-utilising enzyme, mobile domain [PF00391.26]					0
BN30871_contig_470_244	K03752	BN30871	contig_470	244	276282	276872	-1	C		molybdenum cofactor guanylyltransferase [EC:2.7.7.77]								MobA-like NTP transferase domain [PF12804.10]; 2-C-methyl-D-erythritol 4-phosphate cytidylyltransferase [PF01128.22]					0
BN30871_contig_470_245	K05820	BN30871	contig_470	245	276869	277981	-1	C		MFS transporter, PPP family, 3-phenylpropionic acid transporter								MFS_1 like family [PF12832.10]; Nucleoside H+ symporter [PF03825.19]					0
BN30871_contig_470_246		BN30871	contig_470	246	277978	278430	-1	D										RDD family [PF06271.15]					0
BN30871_contig_470_247		BN30871	contig_470	247	278554	280863	1	D										Helicase HerA, central domain [PF01935.20]; Helicase HerA-like C-terminal [PF05872.15]; AAA-like domain [PF12846.10]; Type IV secretion-system coupling protein DNA-binding domain [PF10412.12]					0
BN30871_contig_470_248	K00762	BN30871	contig_470	248	280860	281465	-1	C		orotate phosphoribosyltransferase [EC:2.4.2.10]								Phosphoribosyl transferase domain [PF00156.30]					0
BN30871_contig_470_249	K02838	BN30871	contig_470	249	281468	282025	-1	C		ribosome recycling factor								Ribosome recycling factor [PF01765.22]					0
BN30871_contig_470_250		BN30871	contig_470	250	282162	282308	1	E															0
BN30871_contig_470_251	K09799	BN30871	contig_470	251	282358	283335	-1	C		uncharacterized protein								Protein of unknown function (DUF475) [PF04332.18]; Integral membrane protein TerC family [PF03741.19]					0
BN30871_contig_470_252	K06131	BN30871	contig_470	252	283411	284901	-1	C		cardiolipin synthase A/B [EC:2.7.8.-]								PLD-like domain [PF13091.9]					0
BN30871_contig_470_253		BN30871	contig_470	253	285039	285824	1	D										Endonuclease/Exonuclease/phosphatase family [PF03372.26]					0
BN30871_contig_470_254		BN30871	contig_470	254	285927	286580	-1	D										OmpA family [PF00691.23]; YMGG-like Gly-zipper [PF13441.9]; Glycine zipper [PF13488.9]					0
BN30871_contig_470_255	K07478	BN30871	contig_470	255	286648	287832	-1	C		putative ATPase								MgsA AAA+ ATPase C terminal [PF12002.11]; Holliday junction DNA helicase RuvB P-loop domain [PF05496.15]; AAA C-terminal domain [PF16193.8]; ATPase family associated with various cellular activities (AAA) [PF00004.32]; Bacterial dnaA protein [PF00308.21]; AAA domain (dynein-related subfamily) [PF07728.17]; DNA polymerase III, delta subunit [PF13177.9]					0
BN30871_contig_470_256		BN30871	contig_470	256	287832	288620	-1	D										RNA pseudouridylate synthase [PF00849.25]					0
BN30871_contig_470_257	K06041	BN30871	contig_470	257	288629	289594	-1	C		arabinose-5-phosphate isomerase [EC:5.3.1.13]								SIS domain [PF01380.25]; CBS domain [PF00571.31]					0
BN30871_contig_470_258	K12574	BN30871	contig_470	258	289606	291627	-1	C		ribonuclease J [EC:3.1.-.-]								Ribonuclease J C-terminal domain [PF17770.4]; Metallo-beta-lactamase superfamily [PF00753.30]; Beta-lactamase superfamily domain [PF12706.10]; Metallo-beta-lactamase superfamily domain [PF16661.8]; Zn-dependent metallo-hydrolase RNA specificity domain [PF07521.15]; cAMP phosphodiesterases class-II [PF02112.18]					0
BN30871_contig_470_259	K02528	BN30871	contig_470	259	291614	292423	-1	C		16S rRNA (adenine1518-N6/adenine1519-N6)-dimethyltransferase [EC:2.1.1.182]								Ribosomal RNA adenine dimethylase [PF00398.23]					0
BN30871_contig_470_260	K02500	BN30871	contig_470	260	292523	293290	1	C		imidazole glycerol-phosphate synthase subunit HisF [EC:4.3.2.10]								Histidine biosynthesis protein [PF00977.24]					0
BN30871_contig_470_261		BN30871	contig_470	261	293290	293961	1	E															0
BN30871_contig_470_262		BN30871	contig_470	262	293958	294503	1	D										Phosphorylase superfamily [PF01048.23]					0
BN30871_contig_470_263	K06941	BN30871	contig_470	263	294516	295574	1	C		23S rRNA (adenine2503-C2)-methyltransferase [EC:2.1.1.192]								Radical SAM superfamily [PF04055.24]					0
BN30871_contig_470_264		BN30871	contig_470	264	295584	295673	1	E															0
BN30871_contig_470_265		BN30871	contig_470	265	295700	296629	-1	D										RNA pseudouridylate synthase [PF00849.25]					0
BN30871_contig_470_266	K01756	BN30871	contig_470	266	296697	298028	1	C		adenylosuccinate lyase [EC:4.3.2.2]								Lyase [PF00206.23]; Adenylosuccinate lyase C-terminus [PF10397.12]					0
BN30871_contig_470_267		BN30871	contig_470	267	298412	299086	1	D										Outer membrane protein beta-barrel domain [PF13505.9]; OmpA-like transmembrane domain [PF01389.20]					0
BN30871_contig_470_268	K00525	BN30871	contig_470	268	299320	301695	1	C		ribonucleoside-diphosphate reductase alpha chain [EC:1.17.4.1]								Ribonucleotide reductase, barrel domain [PF02867.18]; Ribonucleotide reductase, all-alpha domain [PF00317.24]; ATP cone domain [PF03477.19]					0
BN30871_contig_470_269	K00526	BN30871	contig_470	269	301934	302953	1	C		ribonucleoside-diphosphate reductase beta chain [EC:1.17.4.1]								Ribonucleotide reductase, small chain [PF00268.24]					0
BN30871_contig_470_270		BN30871	contig_470	270	302943	303656	1	D										Carbon-nitrogen hydrolase [PF00795.25]					0
BN30871_contig_470_271	K00573	BN30871	contig_470	271	303656	304288	1	C		protein-L-isoaspartate(D-aspartate) O-methyltransferase [EC:2.1.1.77]								Protein-L-isoaspartate(D-aspartate) O-methyltransferase (PCMT) [PF01135.22]; Methyltransferase domain [PF08241.15]; Methyltransferase domain [PF13489.9]; Methyltransferase domain [PF13847.9]					0
BN30871_contig_470_272	K03284	BN30871	contig_470	272	304384	305337	1	C		magnesium transporter								CorA-like Mg2+ transporter protein [PF01544.21]					0
BN30871_contig_470_273	K03975	BN30871	contig_470	273	305339	306034	1	C		membrane-associated protein								SNARE associated Golgi protein [PF09335.14]					0
BN30871_contig_470_274		BN30871	contig_470	274	306075	306455	1	D										Family of unknown function (DUF6394) [PF19931.2]					0
BN30871_contig_470_275		BN30871	contig_470	275	306462	308126	1	D										TrkA-N domain [PF02254.21]					0
BN30871_contig_470_276		BN30871	contig_470	276	308123	308359	-1	D										Thioredoxin domain [PF13192.9]					0
BN30871_contig_470_277		BN30871	contig_470	277	308356	308802	-1	E															0
BN30871_contig_470_278	K07089	BN30871	contig_470	278	308802	309770	-1	C		uncharacterized protein								Predicted permease [PF03773.16]					0
BN30871_contig_470_279		BN30871	contig_470	279	309782	310693	-1	D										Cation efflux family [PF01545.24]					0
BN30871_contig_470_280		BN30871	contig_470	280	310681	310959	-1	E															0
BN30871_contig_470_281		BN30871	contig_470	281	310970	311365	-1	D										Thioredoxin [PF00085.23]					0
BN30871_contig_470_282		BN30871	contig_470	282	311375	312076	-1	D										Cytochrome C biogenesis protein transmembrane region [PF02683.18]					0
BN30871_contig_470_283	K03741	BN30871	contig_470	283	312076	312474	-1	C		arsenate reductase (thioredoxin) [EC:1.20.4.4]								Low molecular weight phosphotyrosine protein phosphatase [PF01451.24]					0
BN30871_contig_470_284	K03893	BN30871	contig_470	284	312486	313745	-1	C		arsenical pump membrane protein								Arsenical pump membrane protein [PF02040.18]; Citrate transporter [PF03600.19]					0
BN30871_contig_470_285	K03892	BN30871	contig_470	285	313742	314050	-1	C		ArsR family transcriptional regulator, arsenate/arsenite/antimonite-responsive transcriptional repressor								Bacterial regulatory protein, arsR family [PF01022.23]; Helix-turn-helix domain [PF12840.10]					0
BN30871_contig_470_286	K02019	BN30871	contig_470	286	314154	314930	-1	C		molybdate transport system regulatory protein								TOBE domain [PF03459.20]					0
BN30871_contig_470_287	K03924	BN30871	contig_470	287	314999	315982	-1	C		MoxR-like ATPase [EC:3.6.3.-]								ATPase family associated with various cellular activities (AAA) [PF07726.14]; AAA domain (dynein-related subfamily) [PF07728.17]; MoxR domain in the MoxR-vWA-beta-propeller ternary systems [PF20030.2]; AAA lid domain [PF17863.4]; Magnesium chelatase, subunit ChlI [PF01078.24]; MCM P-loop domain [PF00493.26]					0
BN30871_contig_470_288		BN30871	contig_470	288	316326	316814	1	E															0
BN30871_contig_470_289	K01151	BN30871	contig_470	289	316811	317701	1	C		deoxyribonuclease IV [EC:3.1.21.2]								Xylose isomerase-like TIM barrel [PF01261.27]					0
BN30871_contig_470_290		BN30871	contig_470	290	317778	319349	1	D										AMP-binding enzyme [PF00501.31]; AMP-binding enzyme C-terminal domain [PF13193.9]					0
BN30871_contig_470_291	K01443	BN30871	contig_470	291	319343	320482	1	C		N-acetylglucosamine-6-phosphate deacetylase [EC:3.5.1.25]	MER0859117	M38	MER0859117 - family M38 unassigned peptidases (Sulfurovum sp. AR) [M38.UPW]#M38#{peptidase unit: 28-360}~source I2K623~	True	0.612	402	8.674e-121	Amidohydrolase family [PF01979.23]; Amidohydrolase family [PF07969.14]	CE9	CE9 N-acetylglucosamine 6-phosphate deacetylase (EC 3.5.1.25); N-acetylgalactosamine 6-phosphate deacetylase (EC 3.5.1.80)	3.5.1.25,3.5.1.80	CE9.hmm	0
BN30871_contig_470_292		BN30871	contig_470	292	320484	320942	1	D										phosphoenolpyruvate-dependent sugar phosphotransferase system, EIIA 1 [PF00358.23]					0
BN30871_contig_470_293	K18218	BN30871	contig_470	293	321047	322426	1	C		tetracycline resistance efflux pump								Na+/H+ antiporter family [PF03553.17]					0
BN30871_contig_470_294	K09136	BN30871	contig_470	294	322436	324073	-1	C		ribosomal protein S12 methylthiotransferase accessory factor								YcaO cyclodehydratase, ATP-ad Mg2+-binding [PF02624.19]; YcaO cyclodehydratase C-terminal domain [PF18381.4]					0
BN30871_contig_470_295		BN30871	contig_470	295	324187	324849	1	D			MER0452297	M95	MER0452297 - family M95 unassigned peptidases (Arcobacter butzleri) [M95.UPW]#M95#{peptidase unit: 120-192}~source YP_001489853~	False	0.622	92	1.854e-16	YgjP-like, metallopeptidase domain [PF01863.20]					0
BN30871_contig_470_296	K03321	BN30871	contig_470	296	324934	326622	1	C		sulfate permease, SulP family								Sulfate permease family [PF00916.23]; STAS domain [PF01740.24]					0
BN30871_contig_470_297		BN30871	contig_470	297	326932	328278	1	D										Cytochrome bd terminal oxidase subunit I [PF01654.20]					1
BN30871_contig_470_298		BN30871	contig_470	298	328291	329484	1	E															0
BN30871_contig_470_299		BN30871	contig_470	299	329654	330778	-1	D										outer membrane porin, OprD family [PF03573.16]					0
BN30871_contig_470_300	K03704	BN30871	contig_470	300	331067	331285	-1	C		cold shock protein								'Cold-shock' DNA-binding domain [PF00313.25]					0
BN30871_contig_470_301	K12267	BN30871	contig_470	301	331480	332367	-1	C		peptide methionine sulfoxide reductase msrA/msrB [EC:1.8.4.11 1.8.4.12]								Peptide methionine sulfoxide reductase [PF01625.24]; SelR domain [PF01641.21]					0
BN30871_contig_470_302	K15977	BN30871	contig_470	302	332414	332797	-1	C		putative oxidoreductase								DoxX [PF07681.15]					0
BN30871_contig_470_303		BN30871	contig_470	303	332979	333575	1	D										Bacterial regulatory proteins, tetR family [PF00440.26]					0
BN30871_contig_470_304	K23548	BN30871	contig_470	304	333579	334475	1	C		uptake hydrogenase small subunit [EC:1.12.99.6]								NiFe/NiFeSe hydrogenase small subunit C-terminal [PF14720.9]; NADH ubiquinone oxidoreductase, 20 Kd subunit [PF01058.25]					0
BN30871_contig_470_305		BN30871	contig_470	305	334472	335755	1	D										Nickel-dependent hydrogenase [PF00374.22]					0
BN30871_contig_470_306	K05927	BN30871	contig_470	306	335852	337126	1	C		quinone-reactive Ni/Fe-hydrogenase small subunit [EC:1.12.5.1]								NiFe/NiFeSe hydrogenase small subunit C-terminal [PF14720.9]; NADH ubiquinone oxidoreductase, 20 Kd subunit [PF01058.25]					0
BN30871_contig_470_307	K05922	BN30871	contig_470	307	337126	338886	1	C		quinone-reactive Ni/Fe-hydrogenase large subunit [EC:1.12.5.1]								Nickel-dependent hydrogenase [PF00374.22]					0
BN30871_contig_470_308	K03620	BN30871	contig_470	308	338899	339606	1	C		Ni/Fe-hydrogenase 1 B-type cytochrome subunit								Prokaryotic cytochrome b561 [PF01292.23]					0
BN30871_contig_470_309		BN30871	contig_470	309	339610	340170	1	D			MER0166161	A31	MER0166161 - family A31 non-peptidase homologues (Sulfurovum sp. NBC37-1) [A31.UNW]#A31#{peptidase unit: 8-156}~source YP_001358967~	False	0.557	161	9.711e-41	Hydrogenase maturation protease [PF01750.21]					0
BN30871_contig_470_310		BN30871	contig_470	310	340207	342138	1	D										HypF finger [PF07503.15]					0
BN30871_contig_470_311	K04656	BN30871	contig_470	311	342119	344341	1	C		hydrogenase maturation protein HypF								Telomere recombination [PF01300.21]; HypF Kae1-like domain [PF17788.4]; Acylphosphatase [PF00708.21]; HypF finger [PF07503.15]					0
BN30871_contig_470_312	K07488	BN30871	contig_470	312	344300	344959	-1	C		transposase													1
BN30871_contig_470_313	K02007	BN30871	contig_470	313	345094	345750	1	C		cobalt/nickel transport system permease protein								Cobalt uptake substrate-specific transmembrane region [PF01891.19]					0
BN30871_contig_470_314		BN30871	contig_470	314	345776	346030	1	D										PDGLE domain [PF13190.9]					0
BN30871_contig_470_315		BN30871	contig_470	315	346038	346607	1	E															0
BN30871_contig_470_316		BN30871	contig_470	316	346600	347385	1	D										ABC transporter [PF00005.30]; RecF/RecN/SMC N terminal domain [PF02463.22]					0
BN30871_contig_470_317	K04652	BN30871	contig_470	317	347447	348208	1	C		hydrogenase nickel incorporation protein HypB								CobW/HypB/UreG, nucleotide-binding domain [PF02492.22]					0
BN30871_contig_470_318	K04653	BN30871	contig_470	318	348212	348499	1	C		hydrogenase expression/formation protein HypC								HupF/HypC family [PF01455.21]					0
BN30871_contig_470_319	K04654	BN30871	contig_470	319	348483	349619	1	C		hydrogenase expression/formation protein HypD								Hydrogenase formation hypA family [PF01924.19]					0
BN30871_contig_470_320	K04655	BN30871	contig_470	320	349616	350611	1	C		hydrogenase expression/formation protein HypE								AIR synthase related protein, C-terminal domain [PF02769.25]; AIR synthase related protein, N-terminal domain [PF00586.27]					0
BN30871_contig_470_321	K04651	BN30871	contig_470	321	350621	350962	1	C		hydrogenase nickel incorporation protein HypA/HybF								Hydrogenase/urease nickel incorporation, metallochaperone, hypA [PF01155.22]					0
BN30871_contig_470_322		BN30871	contig_470	322	350966	351706	1	D										Family of unknown function (DUF695) [PF05117.15]; Regulator of ribonuclease activity B [PF06877.14]					0
BN30871_contig_470_323	K03605	BN30871	contig_470	323	351709	352254	-1	C		hydrogenase maturation protease [EC:3.4.23.-]	MER0141572	A31	MER0141572 - family A31 unassigned peptidases (Sulfurovum sp. NBC37-1) [A31.UPW]#A31#{peptidase unit: 3-147}~source BAF72592~	False	0.69	201	8.793e-43	Hydrogenase maturation protease [PF01750.21]					0
BN30871_contig_470_324		BN30871	contig_470	324	352381	353781	1	D										Amino acid permease [PF13520.9]; Amino acid permease [PF00324.24]; C-terminus of AA_permease [PF13906.9]					0
BN30871_contig_470_325		BN30871	contig_470	325	353778	354998	1	D										Sugar (and other) transporter [PF00083.27]; Major Facilitator Superfamily [PF07690.19]					0
BN30871_contig_470_326	K01868	BN30871	contig_470	326	355273	357087	1	C		threonyl-tRNA synthetase [EC:6.1.1.3]								tRNA synthetase class II core domain (G, H, P, S and T) [PF00587.28]; Anticodon binding domain [PF03129.23]; Threonyl and Alanyl tRNA synthetase second additional domain [PF07973.17]; Histidyl-tRNA synthetase [PF13393.9]					0
BN30871_contig_470_327	K02520	BN30871	contig_470	327	357084	357629	1	C		translation initiation factor IF-3								Translation initiation factor IF-3, C-terminal domain [PF00707.25]; Translation initiation factor IF-3, N-terminal domain [PF05198.19]					0
BN30871_contig_470_328	K02916	BN30871	contig_470	328	357788	357979	1	C		large subunit ribosomal protein L35								Ribosomal protein L35 [PF01632.22]					0
BN30871_contig_470_329	K02887	BN30871	contig_470	329	358092	358448	1	C		large subunit ribosomal protein L20								Ribosomal protein L20 [PF00453.21]					0
BN30871_contig_470_330		BN30871	contig_470	330	358579	359250	1	D			MER0144288	C40	MER0144288 - PgpA peptidase (Sulfurovum sp. NBC37-1) [C40.006]#C40#{peptidase unit: 145-264}~source BAF73291~	False	0.679	158	3.782e-39	NlpC/P60 family [PF00877.22]; LysM domain [PF01476.23]; Bacteriophage peptidoglycan hydrolase [PF05382.16]					0
BN30871_contig_470_331	K01687	BN30871	contig_470	331	359332	361020	-1	C		dihydroxy-acid dehydratase [EC:4.2.1.9]								Dehydratase family [PF00920.24]					0
BN30871_contig_470_332		BN30871	contig_470	332	361313	361495	1	E															0
BN30871_contig_470_333	K07326	BN30871	contig_470	333	361797	363530	1	C		hemolysin activation/secretion protein								Haemolysin secretion/activation protein ShlB/FhaC/HecB [PF03865.16]; POTRA domain [PF17287.5]; POTRA domain, ShlB-type [PF08479.14]					0
BN30871_contig_470_334	K15125	BN30871	contig_470	334	363539	369115	1	C		filamentous hemagglutinin	MER0255598	U69	MER0255598 - family U69 unassigned peptidases (Collimonas fungivorans) [U69.UPW]#U69#{peptidase unit: 168-442}~source YP_004752897~	False	0.318	117	2.414e-21	TPS secretion domain [PF05860.16]; Hemagglutinin repeat [PF13332.9]					0
BN30871_contig_470_335		BN30871	contig_470	335	369112	369486	1	E															0
BN30871_contig_470_336		BN30871	contig_470	336	369487	369615	1	E															0
BN30871_contig_470_337	K07491	BN30871	contig_470	337	369722	370504	1	C		REP-associated tyrosine transposase								Transposase IS200 like [PF01797.19]					0
BN30871_contig_470_338		BN30871	contig_470	338	370673	370855	1	E															0
BN30871_contig_470_339		BN30871	contig_470	339	371129	371842	1	D										Outer membrane protein beta-barrel domain [PF13505.9]; OmpA-like transmembrane domain [PF01389.20]					0
BN30871_contig_470_340		BN30871	contig_470	340	372342	373340	1	D										RimK-like ATP-grasp domain [PF08443.14]					0
BN30871_contig_470_341	K18013	BN30871	contig_470	341	373337	374686	1	C		3-keto-5-aminohexanoate cleavage enzyme [EC:2.3.1.247]								beta-keto acid cleavage enzyme [PF05853.15]; Acetyltransferase (GNAT) domain [PF13508.10]; Acetyltransferase (GNAT) family [PF00583.28]; Acetyltransferase (GNAT) domain [PF13420.10]					0
BN30871_contig_470_342		BN30871	contig_470	342	374767	375738	1	D										RimK-like ATP-grasp domain [PF08443.14]					0
BN30871_contig_470_343		BN30871	contig_470	343	375735	376634	1	D										Taurine catabolism dioxygenase TauD, TfdA family [PF02668.19]					0
BN30871_contig_470_344		BN30871	contig_470	344	376676	377140	1	E															0
BN30871_contig_470_345		BN30871	contig_470	345	377177	378199	1	D										Cytochrome P450 [PF00067.25]					0
BN30871_contig_470_346		BN30871	contig_470	346	378459	379184	-1	D										Outer membrane protein beta-barrel domain [PF13505.9]; OmpA-like transmembrane domain [PF01389.20]					0
BN30871_contig_470_347		BN30871	contig_470	347	379848	380573	1	D										Outer membrane protein beta-barrel domain [PF13505.9]; OmpA-like transmembrane domain [PF01389.20]					0
BN30871_contig_470_348		BN30871	contig_470	348	381022	381735	1	D										OmpA-like transmembrane domain [PF01389.20]; Outer membrane protein beta-barrel domain [PF13505.9]					0
BN30871_contig_470_349		BN30871	contig_470	349	381880	382161	1	E															0
BN30871_contig_470_350	K09781	BN30871	contig_470	350	382309	383433	1	C		uncharacterized protein								Protein of unknown function (DUF808) [PF05661.15]					0
BN30871_contig_470_351	K07126	BN30871	contig_470	351	383435	384079	-1	C		uncharacterized protein								Sel1 repeat [PF08238.15]					0
BN30871_contig_470_352	K01778	BN30871	contig_470	352	384099	384845	-1	C		diaminopimelate epimerase [EC:5.1.1.7]								Diaminopimelate epimerase [PF01678.22]					0
BN30871_contig_470_353	K00859	BN30871	contig_470	353	384842	385444	-1	C		dephospho-CoA kinase [EC:2.7.1.24]								Dephospho-CoA kinase [PF01121.23]					0
BN30871_contig_470_354		BN30871	contig_470	354	385444	386022	-1	D										Spermine/spermidine synthase domain [PF01564.20]					0
BN30871_contig_470_355		BN30871	contig_470	355	386158	386778	1	D										Nitroreductase family [PF00881.27]					0
BN30871_contig_470_356	K21470	BN30871	contig_470	356	386861	388507	-1	C		L,D-transpeptidase YcbB								L,D-transpeptidase catalytic domain [PF03734.17]; Scaffold domain [PF20142.2]					0
BN30871_contig_470_357	K04758	BN30871	contig_470	357	388581	388805	-1	C		ferrous iron transport protein A								FeoA domain [PF04023.17]					0
BN30871_contig_470_358	K04759	BN30871	contig_470	358	388802	390940	-1	C		ferrous iron transport protein B								Ferrous iron transport protein B [PF02421.21]; Nucleoside recognition [PF07670.17]; 50S ribosome-binding GTPase [PF01926.26]; FeoB cytosolic helical domain [PF17910.4]; Ferrous iron transport protein B C terminus [PF07664.15]; MnmE helical domain [PF12631.10]; Ras family [PF00071.25]					0
BN30871_contig_470_359		BN30871	contig_470	359	391041	391703	-1	D										Protein of unknown function (DUF3972) [PF13118.9]					0
BN30871_contig_470_360	K03324	BN30871	contig_470	360	391941	393578	1	C		phosphate:Na+ symporter								Na+/Pi-cotransporter [PF02690.18]					0
BN30871_contig_470_361	K06204	BN30871	contig_470	361	393628	393978	-1	C		DnaK suppressor protein								Prokaryotic dksA/traR C4-type zinc finger [PF01258.20]					0
BN30871_contig_470_362		BN30871	contig_470	362	393996	394235	-1	E															0
BN30871_contig_470_363		BN30871	contig_470	363	394316	395164	-1	D										CHAD domain [PF05235.17]					0
BN30871_contig_470_364		BN30871	contig_470	364	395474	397579	1	D										AAA ATPase domain [PF13175.9]; AAA domain, putative AbiEii toxin, Type IV TA system [PF13304.9]					0
BN30871_contig_470_365		BN30871	contig_470	365	397569	398585	1	E															0
BN30871_contig_470_366	K03672	BN30871	contig_470	366	399025	399453	1	C		thioredoxin 2 [EC:1.8.1.8]								Thioredoxin [PF00085.23]; Thioredoxin-like [PF13905.9]; Thioredoxin-like [PF13899.9]; Redoxin [PF08534.13]; Thioredoxin-like domain [PF13098.9]; AhpC/TSA family [PF00578.24]; OST3 / OST6 family, transporter family [PF04756.16]; Family of unknown function (DUF6568) [PF20207.1]					0
BN30871_contig_470_367		BN30871	contig_470	367	399465	400529	-1	E															0
BN30871_contig_470_368	K02946	BN30871	contig_470	368	400677	400988	1	C		small subunit ribosomal protein S10								Ribosomal protein S10p/S20e [PF00338.25]					0
BN30871_contig_470_369	K02906	BN30871	contig_470	369	400999	401580	1	C		large subunit ribosomal protein L3								Ribosomal protein L3 [PF00297.25]					0
BN30871_contig_470_370	K02926	BN30871	contig_470	370	401577	402170	1	C		large subunit ribosomal protein L4								Ribosomal protein L4/L1 family [PF00573.25]					0
BN30871_contig_470_371		BN30871	contig_470	371	402172	402453	1	D										Ribosomal protein L23 [PF00276.23]					0
BN30871_contig_470_372	K02886	BN30871	contig_470	372	402463	403290	1	C		large subunit ribosomal protein L2								Ribosomal Proteins L2, C-terminal domain [PF03947.21]; Ribosomal Proteins L2, RNA binding domain [PF00181.26]					0
BN30871_contig_470_373	K02965	BN30871	contig_470	373	403300	403578	1	C		small subunit ribosomal protein S19								Ribosomal protein S19 [PF00203.24]					0
BN30871_contig_470_374	K02890	BN30871	contig_470	374	403584	404108	1	C		large subunit ribosomal protein L22								Ribosomal protein L22p/L17e [PF00237.22]					0
BN30871_contig_470_375	K02982	BN30871	contig_470	375	404111	404824	1	C		small subunit ribosomal protein S3								Ribosomal protein S3, C-terminal domain [PF00189.23]; KH domain [PF07650.20]					0
BN30871_contig_470_376	K02878	BN30871	contig_470	376	404811	405236	1	C		large subunit ribosomal protein L16								Ribosomal protein L16p/L10e [PF00252.21]					0
BN30871_contig_470_377		BN30871	contig_470	377	405223	405414	1	D										Ribosomal L29 protein [PF00831.26]					0
BN30871_contig_470_378	K02961	BN30871	contig_470	378	405424	405672	1	C		small subunit ribosomal protein S17								Ribosomal protein S17 [PF00366.23]					0
BN30871_contig_470_379	K02874	BN30871	contig_470	379	405672	406040	1	C		large subunit ribosomal protein L14								Ribosomal protein L14p/L23e [PF00238.22]					0
BN30871_contig_470_380	K02895	BN30871	contig_470	380	406040	406270	1	C		large subunit ribosomal protein L24								Ribosomal proteins 50S L24/mitochondrial 39S L24 [PF17136.7]; Ribosomal proteins L26 eukaryotic, L24P archaeal [PF16906.8]					0
BN30871_contig_470_381	K02931	BN30871	contig_470	381	406275	406820	1	C		large subunit ribosomal protein L5								ribosomal L5P family C-terminus [PF00673.24]; Ribosomal protein L5 [PF00281.22]					0
BN30871_contig_470_382	K02954	BN30871	contig_470	382	406820	407005	1	C		small subunit ribosomal protein S14								Ribosomal protein S14p/S29e [PF00253.24]					0
BN30871_contig_470_383	K02994	BN30871	contig_470	383	407023	407415	1	C		small subunit ribosomal protein S8								Ribosomal protein S8 [PF00410.22]					0
BN30871_contig_470_384	K02933	BN30871	contig_470	384	407425	407967	1	C		large subunit ribosomal protein L6								Ribosomal protein L6 [PF00347.26]					0
BN30871_contig_470_385	K02881	BN30871	contig_470	385	407978	408334	1	C		large subunit ribosomal protein L18								Ribosomal L18 of archaea, bacteria, mitoch. and chloroplast [PF00861.25]					0
BN30871_contig_470_386	K02988	BN30871	contig_470	386	408344	408787	1	C		small subunit ribosomal protein S5								Ribosomal protein S5, N-terminal domain [PF00333.23]; Ribosomal protein S5, C-terminal domain [PF03719.18]					0
BN30871_contig_470_387	K02876	BN30871	contig_470	387	408797	409195	1	C		large subunit ribosomal protein L15								Ribosomal proteins 50S-L15, 50S-L18e, 60S-L27A [PF00828.22]					0
BN30871_contig_470_388	K03076	BN30871	contig_470	388	409197	410459	1	C		preprotein translocase subunit SecY								SecY [PF00344.23]					0
BN30871_contig_470_389	K01265	BN30871	contig_470	389	410459	411232	1	C		methionyl aminopeptidase [EC:3.4.11.18]	MER0116967	M24A	MER0116967 - subfamily M24A unassigned peptidases (Sulfurovum sp. NBC37-1) [M24.UPA]#M24A#{peptidase unit: 1-249}~source YP_001359634~	True	0.801	411	5.645e-126	Metallopeptidase family M24 [PF00557.27]					0
BN30871_contig_470_390	K02518	BN30871	contig_470	390	411382	411600	1	C		translation initiation factor IF-1								Translation initiation factor 1A / IF-1 [PF01176.22]					0
BN30871_contig_470_391	K02952	BN30871	contig_470	391	411898	412260	1	C		small subunit ribosomal protein S13								Ribosomal protein S13/S18 [PF00416.25]					0
BN30871_contig_470_392	K02948	BN30871	contig_470	392	412276	412650	1	C		small subunit ribosomal protein S11								Ribosomal protein S11 [PF00411.22]					0
BN30871_contig_470_393	K02986	BN30871	contig_470	393	412743	413369	1	C		small subunit ribosomal protein S4								Ribosomal protein S4/S9 N-terminal domain [PF00163.22]; S4 domain [PF01479.28]					0
BN30871_contig_470_394	K03040	BN30871	contig_470	394	413389	414393	1	C		DNA-directed RNA polymerase subunit alpha [EC:2.7.7.6]								RNA polymerase Rpb3/RpoA insert domain [PF01000.29]; RNA polymerase Rpb3/Rpb11 dimerisation domain [PF01193.27]; Bacterial RNA polymerase, alpha chain C terminal domain [PF03118.18]					0
BN30871_contig_470_395	K02879	BN30871	contig_470	395	414397	414747	1	C		large subunit ribosomal protein L17								Ribosomal protein L17 [PF01196.22]					0
BN30871_contig_470_396		BN30871	contig_470	396	414731	414949	-1	E															0
BN30871_contig_470_397		BN30871	contig_470	397	415013	415351	1	D										Rhodanese-like domain [PF00581.23]					0
BN30871_contig_470_398	K06720	BN30871	contig_470	398	415434	415829	-1	C		L-ectoine synthase [EC:4.2.1.108]								Ectoine synthase [PF06339.15]					0
BN30871_contig_470_399	K00836	BN30871	contig_470	399	415829	417106	-1	C		diaminobutyrate-2-oxoglutarate transaminase [EC:2.6.1.76]								Aminotransferase class-III [PF00202.24]					0
BN30871_contig_470_400	K06718	BN30871	contig_470	400	417093	417605	-1	C		L-2,4-diaminobutyric acid acetyltransferase [EC:2.3.1.178]								Acetyltransferase (GNAT) family [PF00583.28]					0
BN30871_contig_470_401	K19168	BN30871	contig_470	401	418284	418562	1	C		toxin CptA								NifU-like domain [PF01106.20]					0
BN30871_contig_470_402		BN30871	contig_470	402	418559	419134	1	E															0
BN30871_contig_470_403	K01928	BN30871	contig_470	403	419131	420420	1	C		UDP-N-acetylmuramoyl-L-alanyl-D-glutamate--2,6-diaminopimelate ligase [EC:6.3.2.13]								Mur ligase middle domain [PF08245.15]; Mur ligase family, glutamate ligase domain [PF02875.24]					0
BN30871_contig_470_404		BN30871	contig_470	404	420484	420864	1	D										Thioredoxin-like [2Fe-2S] ferredoxin [PF01257.22]					0
BN30871_contig_470_405	K01579	BN30871	contig_470	405	420915	421286	1	C		aspartate 1-decarboxylase [EC:4.1.1.11]								Aspartate decarboxylase [PF02261.19]					0
BN30871_contig_470_406	K09747	BN30871	contig_470	406	421290	421601	1	C		nucleoid-associated protein EbfC								YbaB/EbfC DNA-binding family [PF02575.19]					0
BN30871_contig_470_407		BN30871	contig_470	407	421608	421739	-1	E															0
BN30871_contig_470_408		BN30871	contig_470	408	421829	422344	1	D										Ankyrin repeats (3 copies) [PF12796.10]; Ankyrin repeats (many copies) [PF13637.9]; Ankyrin repeats (many copies) [PF13857.9]; Ankyrin repeat [PF13606.9]					0
BN30871_contig_470_409	K14441	BN30871	contig_470	409	422432	423748	1	C		ribosomal protein S12 methylthiotransferase [EC:2.8.4.4]								Uncharacterized protein family UPF0004 [PF00919.23]; Radical SAM superfamily [PF04055.24]					0
BN30871_contig_470_410	K04075	BN30871	contig_470	410	423745	424725	1	C		tRNA(Ile)-lysidine synthase [EC:6.3.4.19]								PP-loop family [PF01171.23]					0
BN30871_contig_470_411		BN30871	contig_470	411	424752	425318	1	E															0
BN30871_contig_470_412		BN30871	contig_470	412	425414	426019	1	E															0
BN30871_contig_470_413		BN30871	contig_470	413	426039	426875	-1	D										Phage integrase family [PF00589.25]; Phage integrase, N-terminal SAM-like domain [PF02899.20]					0
BN30871_contig_470_414		BN30871	contig_470	414	426884	427507	-1	D										Domain of unknown function (DUF374) [PF04028.16]					0
BN30871_contig_470_415	K06168	BN30871	contig_470	415	427504	428775	-1	C		tRNA-2-methylthio-N6-dimethylallyladenosine synthase [EC:2.8.4.3]								Uncharacterized protein family UPF0004 [PF00919.23]; Radical SAM superfamily [PF04055.24]					0
BN30871_contig_470_416		BN30871	contig_470	416	428821	429057	-1	D										HP0268 [PF18618.4]					0
BN30871_contig_470_417	K02600	BN30871	contig_470	417	429248	430363	1	C		transcription termination/antitermination protein NusA								NusA-like KH domain [PF13184.9]; NusA N-terminal domain [PF08529.14]					0
BN30871_contig_470_418		BN30871	contig_470	418	430487	431002	-1	D			MER0321942	C82A	MER0321942 - subfamily C82A unassigned peptidases (Nitratifractor salsuginis) [C82.UPA]#C82A#{peptidase unit: 27-137}~source YP_004167964~	False	0.57	124	2.671e-28	L,D-transpeptidase catalytic domain [PF03734.17]					0
BN30871_contig_470_419		BN30871	contig_470	419	431087	432823	-1	D										ATPase family associated with various cellular activities (AAA) [PF00004.32]; AAA domain (Cdc48 subfamily) [PF07724.17]					0
BN30871_contig_470_420		BN30871	contig_470	420	433023	433415	1	D										Anaphase-promoting complex, cyclosome, subunit 3 [PF12895.10]; TPR repeat [PF13414.9]; Tetratricopeptide repeat [PF13371.9]; Tetratricopeptide repeat [PF13432.9]; Tetratricopeptide repeat [PF13431.9]; Tetratricopeptide repeat [PF13429.9]; Tetratricopeptide repeat [PF14559.9]; Tetratricopeptide repeat [PF00515.31]					0
BN30871_contig_470_421		BN30871	contig_470	421	433616	435421	1	D										PEP-utilising enzyme, PEP-binding domain [PF02896.21]; PTS HPr component phosphorylation site [PF00381.22]					0
BN30871_contig_470_422		BN30871	contig_470	422	435414	436808	1	D										Phosphotransferase system, EIIC [PF02378.21]; phosphotransferase system, EIIB [PF00367.23]					0
BN30871_contig_470_423		BN30871	contig_470	423	436878	437072	1	D										Protein of unknown function (DUF2892) [PF11127.11]					0
BN30871_contig_470_424		BN30871	contig_470	424	437127	437762	1	D										Cyclic nucleotide-binding domain [PF00027.32]; Crp-like helix-turn-helix domain [PF13545.9]					0
BN30871_contig_470_425		BN30871	contig_470	425	437853	438587	1	D										Outer membrane lipoprotein-sorting protein [PF17131.7]					0
BN30871_contig_470_426	K02004	BN30871	contig_470	426	438594	439814	1	C		putative ABC transport system permease protein													0
BN30871_contig_470_427	K02004	BN30871	contig_470	427	439807	441036	1	C		putative ABC transport system permease protein													0
BN30871_contig_470_428		BN30871	contig_470	428	441033	441704	1	D										ABC transporter [PF00005.30]; RecF/RecN/SMC N terminal domain [PF02463.22]					0
BN30871_contig_470_429		BN30871	contig_470	429	441679	442812	1	E															0
BN30871_contig_470_430	K07043	BN30871	contig_470	430	442848	443351	1	C		UTP pyrophosphatase [EC:3.6.1.-]								YgjP-like, metallopeptidase domain [PF01863.20]; WLM domain [PF08325.13]					0
BN30871_contig_470_431		BN30871	contig_470	431	443348	443725	1	E															0
BN30871_contig_470_432	K06197	BN30871	contig_470	432	443726	443953	-1	C		cation transport regulator								ChaB [PF06150.15]					0
BN30871_contig_470_433	K02066	BN30871	contig_470	433	444127	445236	1	C		phospholipid/cholesterol/gamma-HCH transport system permease protein								Permease MlaE [PF02405.19]					0
BN30871_contig_470_434	K02065	BN30871	contig_470	434	445233	446003	1	C		phospholipid/cholesterol/gamma-HCH transport system ATP-binding protein								ABC transporter [PF00005.30]					0
BN30871_contig_470_435	K02067	BN30871	contig_470	435	445957	446853	1	C		phospholipid/cholesterol/gamma-HCH transport system substrate-binding protein								MlaD protein [PF02470.23]					0
BN30871_contig_470_436	K18480	BN30871	contig_470	436	446850	447428	1	C		cholesterol transport system auxiliary component													0
BN30871_contig_470_437		BN30871	contig_470	437	447727	447987	1	D										High potential iron-sulfur protein [PF01355.20]					0
BN30871_contig_470_438		BN30871	contig_470	438	448175	448438	1	E															0
BN30871_contig_470_439	K00330	BN30871	contig_470	439	448682	449071	1	C		NADH-quinone oxidoreductase subunit A [EC:7.1.1.2]								NADH-ubiquinone/plastoquinone oxidoreductase, chain 3 [PF00507.22]					0
BN30871_contig_470_440	K00331	BN30871	contig_470	440	449053	449565	1	C		NADH-quinone oxidoreductase subunit B [EC:7.1.1.2]								NADH ubiquinone oxidoreductase, 20 Kd subunit [PF01058.25]					0
BN30871_contig_470_441		BN30871	contig_470	441	449565	450347	1	D										Respiratory-chain NADH dehydrogenase, 30 Kd subunit [PF00329.22]					0
BN30871_contig_470_442	K00333	BN30871	contig_470	442	450357	451583	1	C		NADH-quinone oxidoreductase subunit D [EC:7.1.1.2]								Respiratory-chain NADH dehydrogenase, 49 Kd subunit [PF00346.22]					0
BN30871_contig_470_443		BN30871	contig_470	443	451593	451826	1	D										putative NADH-ubiquinone oxidoreductase chain E [PF16514.8]					0
BN30871_contig_470_444	K15022	BN30871	contig_470	444	451826	453835	1	C		formate dehydrogenase (NADP+) beta subunit [EC:1.17.1.10]								Dihydroprymidine dehydrogenase domain II, 4Fe-4S cluster [PF14691.9]; Pyridine nucleotide-disulphide oxidoreductase [PF07992.17]; NADH-ubiquinone oxidoreductase-F iron-sulfur binding region [PF10589.12]; NAD(P)-binding Rossmann-like domain [PF13450.9]; FAD binding domain [PF01494.22]; HI0933-like protein [PF03486.17]; Flavin-binding monooxygenase-like [PF00743.22]					0
BN30871_contig_470_445		BN30871	contig_470	445	453838	456084	1	D										2Fe-2S iron-sulfur cluster binding domain [PF13510.9]; NADH-ubiquinone oxidoreductase-G iron-sulfur binding region [PF10588.12]; 4Fe-4S dicluster domain [PF12838.10]; Molybdopterin oxidoreductase [PF00384.25]; Molybdopterin oxidoreductase Fe4S4 domain [PF04879.19]					0
BN30871_contig_470_446		BN30871	contig_470	446	456086	458557	1	D										2Fe-2S iron-sulfur cluster binding domain [PF13510.9]; Molybdopterin oxidoreductase [PF00384.25]; NADH-ubiquinone oxidoreductase-G iron-sulfur binding region [PF10588.12]; 4Fe-4S dicluster domain [PF12838.10]					0
BN30871_contig_470_447		BN30871	contig_470	447	458559	459569	1	D										NADH dehydrogenase [PF00146.24]					0
BN30871_contig_470_448	K00338	BN30871	contig_470	448	459585	460214	1	C		NADH-quinone oxidoreductase subunit I [EC:7.1.1.2]								4Fe-4S dicluster domain [PF12838.10]; 4Fe-4S dicluster domain [PF13187.9]; 4Fe-4S dicluster domain [PF14697.9]; 4Fe-4S double cluster binding domain [PF13484.9]; 4Fe-4S dicluster domain [PF13183.9]; 4Fe-4S dicluster domain [PF13534.9]					0
BN30871_contig_470_449	K00339	BN30871	contig_470	449	460226	460780	1	C		NADH-quinone oxidoreductase subunit J [EC:7.1.1.2]								NADH-ubiquinone/plastoquinone oxidoreductase chain 6 [PF00499.23]					0
BN30871_contig_470_450	K00340	BN30871	contig_470	450	460777	461079	1	C		NADH-quinone oxidoreductase subunit K [EC:7.1.1.2]								NADH-ubiquinone/plastoquinone oxidoreductase chain 4L [PF00420.27]					0
BN30871_contig_470_451	K00341	BN30871	contig_470	451	461082	462977	1	C		NADH-quinone oxidoreductase subunit L [EC:7.1.1.2]								Proton-conducting membrane transporter [PF00361.23]; NADH dehydrogenase subunit 5 C-terminus [PF06455.14]; NADH-Ubiquinone oxidoreductase (complex I), chain 5 N-terminus [PF00662.23]					0
BN30871_contig_470_452	K00342	BN30871	contig_470	452	462987	464513	1	C		NADH-quinone oxidoreductase subunit M [EC:7.1.1.2]								Proton-conducting membrane transporter [PF00361.23]; NADH-ubiquinone oxidoreductase chain 4, amino terminus [PF01059.20]					0
BN30871_contig_470_453	K00343	BN30871	contig_470	453	464513	466000	1	C		NADH-quinone oxidoreductase subunit N [EC:7.1.1.2]								Proton-conducting membrane transporter [PF00361.23]					0
BN30871_contig_470_454	K00791	BN30871	contig_470	454	466158	467063	-1	C		tRNA dimethylallyltransferase [EC:2.5.1.75]								IPP transferase [PF01715.20]; Isopentenyl transferase [PF01745.19]					0
BN30871_contig_470_455		BN30871	contig_470	455	467248	468414	1	E															0
BN30871_contig_470_456	K03306	BN30871	contig_470	456	468566	470035	1	C		inorganic phosphate transporter, PiT family								Phosphate transporter family [PF01384.23]					0
BN30871_contig_470_457	K02040	BN30871	contig_470	457	470184	471218	1	C		phosphate transport system substrate-binding protein								PBP superfamily domain [PF12849.10]					0
BN30871_contig_470_458	K02040	BN30871	contig_470	458	471340	472428	1	C		phosphate transport system substrate-binding protein								PBP superfamily domain [PF12849.10]					0
BN30871_contig_470_459	K02037	BN30871	contig_470	459	472437	473357	1	C		phosphate transport system permease protein								Binding-protein-dependent transport system inner membrane component [PF00528.25]					0
BN30871_contig_470_460	K02038	BN30871	contig_470	460	473354	474520	1	C		phosphate transport system permease protein								Domain of unknown function (DUF3333) [PF11812.11]					0
BN30871_contig_470_461	K02036	BN30871	contig_470	461	474526	475329	1	C		phosphate transport system ATP-binding protein [EC:7.3.2.1]								ABC transporter [PF00005.30]					0
BN30871_contig_470_462		BN30871	contig_470	462	475331	475984	1	E															0
BN30871_contig_470_463		BN30871	contig_470	463	476010	476699	1	D										Response regulator receiver domain [PF00072.27]; Transcriptional regulatory protein, C terminal [PF00486.31]					0
BN30871_contig_470_464		BN30871	contig_470	464	476762	478495	1	D										Acyltransferase [PF19576.2]; Acetyltransferase (GNAT) domain [PF13444.9]; Acyltransferase [PF01553.24]					0
BN30871_contig_470_465		BN30871	contig_470	465	478523	479209	1	D										Response regulator receiver domain [PF00072.27]; Transcriptional regulatory protein, C terminal [PF00486.31]					0
BN30871_contig_470_466	K22468	BN30871	contig_470	466	479219	480070	1	C		polyphosphate kinase [EC:2.7.4.34]								Polyphosphate kinase 2 (PPK2) [PF03976.17]					0
BN30871_contig_470_467	K03470	BN30871	contig_470	467	480208	480759	1	C		ribonuclease HII [EC:3.1.26.4]								Ribonuclease HII [PF01351.21]					0
BN30871_contig_470_468	K01736	BN30871	contig_470	468	480958	482031	-1	C		chorismate synthase [EC:4.2.3.5]								Chorismate synthase [PF01264.24]					0
BN30871_contig_470_469	K03685	BN30871	contig_470	469	482033	482710	-1	C		ribonuclease III [EC:3.1.26.3]								Ribonuclease-III-like [PF14622.9]; Ribonuclease III domain [PF00636.29]; Double-stranded RNA binding motif [PF00035.29]					0
BN30871_contig_470_470		BN30871	contig_470	470	482745	483320	-1	E															0
BN30871_contig_470_471	K03642	BN30871	contig_470	471	483329	483736	-1	C		rare lipoprotein A								Lytic transglycolase [PF03330.21]					0
BN30871_contig_470_472	K03469	BN30871	contig_470	472	483729	484178	-1	C		ribonuclease HI [EC:3.1.26.4]								RNase H [PF00075.27]					0
BN30871_contig_470_473		BN30871	contig_470	473	484138	485184	-1	E															0
BN30871_contig_470_474	K02316	BN30871	contig_470	474	485242	486903	1	C		DNA primase [EC:2.7.7.101]								CHC2 zinc finger [PF01807.23]; DNA primase catalytic core, N-terminal domain [PF08275.14]; DnaG-primase C-terminal, helicase-binding domain [PF16730.8]; Toprim-like [PF13155.9]; Toprim domain [PF13662.9]					0
BN30871_contig_470_475		BN30871	contig_470	475	486881	487864	1	D										Thiamine biosynthesis protein (ThiI) [PF02568.17]; tRNA methyl transferase HUP domain [PF03054.19]; NFACT protein RNA binding domain [PF18297.4]; Arginosuccinate synthase [PF00764.22]; Queuosine biosynthesis protein QueC [PF06508.16]					1
BN30871_contig_470_476		BN30871	contig_470	476	488189	489454	1	D										Arm DNA-binding domain [PF13356.9]; Phage integrase family [PF00589.25]					0
BN30871_contig_470_477		BN30871	contig_470	477	489447	489983	1	E															0
BN30871_contig_470_478		BN30871	contig_470	478	490160	490336	1	D										Helix-turn-helix domain [PF12728.10]					0
BN30871_contig_470_479		BN30871	contig_470	479	490333	490623	1	E															0
BN30871_contig_470_480		BN30871	contig_470	480	490620	490928	1	E															0
BN30871_contig_470_481		BN30871	contig_470	481	490882	491613	1	E															0
BN30871_contig_470_482		BN30871	contig_470	482	492556	493167	1	D										PhoP regulatory network protein YrbL [PF10707.12]					0
BN30871_contig_470_483		BN30871	contig_470	483	493232	493558	-1	E															0
BN30871_contig_470_484		BN30871	contig_470	484	493563	494252	-1	E															0
BN30871_contig_470_485	K13888	BN30871	contig_470	485	494398	495612	1	C		membrane fusion protein, macrolide-specific efflux system								Barrel-sandwich domain of CusB or HlyD membrane-fusion [PF16576.8]; HlyD family secretion protein [PF13437.9]; Cation efflux system protein CusB domain 1 [PF00529.23]; Biotin-lipoyl like [PF13533.9]					0
BN30871_contig_470_486	K05685	BN30871	contig_470	486	495615	497564	1	C		macrolide transport system ATP-binding/permease protein [EC:7.6.2.-]								ABC transporter [PF00005.30]; MacB-like periplasmic core domain [PF12704.10]; FtsX-like permease family [PF02687.24]; RecF/RecN/SMC N terminal domain [PF02463.22]					0
BN30871_contig_470_487		BN30871	contig_470	487	497574	498929	1	D										Outer membrane efflux protein [PF02321.21]					0
BN30871_contig_470_488		BN30871	contig_470	488	499007	499702	-1	D										Bacterial protein of unknown function (Gcw_chp) [PF09694.13]					0
BN30871_contig_470_489	K00428	BN30871	contig_470	489	499877	500980	-1	C		cytochrome c peroxidase [EC:1.11.1.5]								Di-haem cytochrome c peroxidase [PF03150.17]; Di-haem oxidoreductase, putative peroxidase [PF06537.14]					2
BN30871_contig_470_490		BN30871	contig_470	490	501250	501942	-1	D										Triosephosphate isomerase [PF00121.21]					0
BN30871_contig_470_491	K00927	BN30871	contig_470	491	501939	503132	-1	C		phosphoglycerate kinase [EC:2.7.2.3]								Phosphoglycerate kinase [PF00162.22]					0
BN30871_contig_470_492	K00134	BN30871	contig_470	492	503142	504140	-1	C		glyceraldehyde 3-phosphate dehydrogenase (phosphorylating) [EC:1.2.1.12]								Glyceraldehyde 3-phosphate dehydrogenase, C-terminal domain [PF02800.23]; Glyceraldehyde 3-phosphate dehydrogenase, NAD binding domain [PF00044.27]					0
BN30871_contig_470_493	K00969	BN30871	contig_470	493	504207	504764	1	C		nicotinate-nucleotide adenylyltransferase [EC:2.7.7.18]								Cytidylyltransferase-like [PF01467.29]					0
BN30871_contig_470_494		BN30871	contig_470	494	504783	505118	1	D										Ribosomal silencing factor during starvation [PF02410.18]					0
BN30871_contig_470_495	K01887	BN30871	contig_470	495	505480	507180	-1	C		arginyl-tRNA synthetase [EC:6.1.1.19]								tRNA synthetases class I (R) [PF00750.22]; DALR anticodon binding domain [PF05746.18]; Arginyl tRNA synthetase N terminal domain [PF03485.19]					0
BN30871_contig_470_496	K03116	BN30871	contig_470	496	507221	507448	-1	C		sec-independent protein translocase protein TatA								mttA/Hcf106 family [PF02416.19]					0
BN30871_contig_470_497	K00942	BN30871	contig_470	497	507496	508098	-1	C		guanylate kinase [EC:2.7.4.8]								Guanylate kinase [PF00625.24]					0
BN30871_contig_470_498		BN30871	contig_470	498	508098	508664	-1	E															0
BN30871_contig_470_499	K03648	BN30871	contig_470	499	508944	509660	-1	C		uracil-DNA glycosylase [EC:3.2.2.27]													0
BN30871_contig_470_500	K03179	BN30871	contig_470	500	509781	510593	-1	C		4-hydroxybenzoate polyprenyltransferase [EC:2.5.1.39]								UbiA prenyltransferase family [PF01040.21]					0
BN30871_contig_470_501	K17103	BN30871	contig_470	501	510839	511390	-1	C		CDP-diacylglycerol---serine O-phosphatidyltransferase [EC:2.7.8.8]								CDP-alcohol phosphatidyltransferase [PF01066.24]					0
BN30871_contig_470_502		BN30871	contig_470	502	511733	512986	-1	D										outer membrane porin, OprD family [PF03573.16]					0
BN30871_contig_470_503		BN30871	contig_470	503	513468	514691	-1	D										Mur ligase middle domain [PF08245.15]; Putative NAD(P)-binding [PF13241.9]					0
BN30871_contig_470_504	K01000	BN30871	contig_470	504	514847	515905	-1	C		phospho-N-acetylmuramoyl-pentapeptide-transferase [EC:2.7.8.13]								Glycosyl transferase family 4 [PF00953.24]					0
BN30871_contig_470_505	K15633	BN30871	contig_470	505	515990	517471	1	C		2,3-bisphosphoglycerate-independent phosphoglycerate mutase [EC:5.4.2.12]								BPG-independent PGAM N-terminus (iPGM_N) [PF06415.16]; Metalloenzyme superfamily [PF01676.21]; Type I phosphodiesterase / nucleotide pyrophosphatase [PF01663.25]					0
BN30871_contig_470_506		BN30871	contig_470	506	517579	517923	1	E															0
BN30871_contig_470_507	K00059	BN30871	contig_470	507	517949	518692	1	C		3-oxoacyl-[acyl-carrier protein] reductase [EC:1.1.1.100]								Enoyl-(Acyl carrier protein) reductase [PF13561.9]; short chain dehydrogenase [PF00106.28]; KR domain [PF08659.13]					0
BN30871_contig_470_508		BN30871	contig_470	508	518708	519361	1	D										Response regulator receiver domain [PF00072.27]; Transcriptional regulatory protein, C terminal [PF00486.31]					0
BN30871_contig_470_509		BN30871	contig_470	509	519346	520200	1	D										Histidine kinase-, DNA gyrase B-, and HSP90-like ATPase [PF02518.29]					0
BN30871_contig_470_510	K03832	BN30871	contig_470	510	520219	520962	1	C		periplasmic protein TonB								Gram-negative bacterial TonB protein C-terminal [PF03544.17]					0
BN30871_contig_470_511	K02014	BN30871	contig_470	511	521121	523142	1	C		iron complex outermembrane recepter protein								TonB dependent receptor [PF00593.27]					0
BN30871_contig_470_512	K02078	BN30871	contig_470	512	523461	523691	1	C		acyl carrier protein								Acyl-carrier [PF14573.9]; Phosphopantetheine attachment site [PF00550.28]					0
BN30871_contig_470_513	K09458	BN30871	contig_470	513	523788	524999	1	C		3-oxoacyl-[acyl-carrier-protein] synthase II [EC:2.3.1.179]								Beta-ketoacyl synthase, N-terminal domain [PF00109.29]; Beta-ketoacyl synthase, C-terminal domain [PF02801.25]					0
BN30871_contig_470_514	K01962	BN30871	contig_470	514	525009	525944	1	C		acetyl-CoA carboxylase carboxyl transferase subunit alpha [EC:6.4.1.2 2.1.3.15]								Acetyl co-enzyme A carboxylase carboxyltransferase alpha subunit [PF03255.17]; Carboxyl transferase domain [PF01039.25]; Malonate decarboxylase gamma subunit (MdcE) [PF06833.14]					0
BN30871_contig_470_515	K03975	BN30871	contig_470	515	525956	526567	1	C		membrane-associated protein								SNARE associated Golgi protein [PF09335.14]					0
BN30871_contig_470_516	K09794	BN30871	contig_470	516	526623	526847	-1	C		uncharacterized protein								Protein of unknown function (DUF465) [PF04325.16]					0
BN30871_contig_470_517	K00620	BN30871	contig_470	517	526922	528127	-1	C		glutamate N-acetyltransferase / amino-acid N-acetyltransferase [EC:2.3.1.35 2.3.1.1]	MER0380541	T05	MER0380541 - ArgJ protein (archea) (Sulfurovum sp. AR) [T05.002]#T05#{peptidase unit: 195-403}~source ZP_10062258~	False	0.794	342	2.004e-86	ArgJ family [PF01960.21]					0
BN30871_contig_470_518	K02902	BN30871	contig_470	518	528238	528450	-1	C		large subunit ribosomal protein L28								Ribosomal L28 family [PF00830.22]					0
BN30871_contig_470_519	K01783	BN30871	contig_470	519	528880	529521	1	C		ribulose-phosphate 3-epimerase [EC:5.1.3.1]								Ribulose-phosphate 3 epimerase family [PF00834.22]					0
BN30871_contig_470_520	K01817	BN30871	contig_470	520	529518	530108	1	C		phosphoribosylanthranilate isomerase [EC:5.3.1.24]								N-(5'phosphoribosyl)anthranilate (PRA) isomerase [PF00697.25]					1
BN30871_contig_470_521	K02342	BN30871	contig_470	521	530092	530886	1	C		DNA polymerase III subunit epsilon [EC:2.7.7.7]								Exonuclease [PF00929.27]					0
BN30871_contig_470_522	K01726	BN30871	contig_470	522	531191	531715	-1	C		gamma-carbonic anhydrase [EC:4.2.1.-]													0
BN30871_contig_470_523	K03702	BN30871	contig_470	523	531955	533931	-1	C		excinuclease ABC subunit B								Type III restriction enzyme, res subunit [PF04851.18]; UvrB interaction domain [PF17757.4]; Helicase conserved C-terminal domain [PF00271.34]; Ultra-violet resistance protein B [PF12344.11]					0
BN30871_contig_470_524		BN30871	contig_470	524	534173	534379	1	E															0
BN30871_contig_470_525		BN30871	contig_470	525	534382	534609	1	E															0
BN30871_contig_470_526		BN30871	contig_470	526	534728	535114	1	E															0
BN30871_contig_470_527		BN30871	contig_470	527	535249	535701	1	E															0
BN30871_contig_470_528	K04066	BN30871	contig_470	528	535811	537631	1	C		primosomal protein N' (replication factor Y) (superfamily II helicase) [EC:5.6.2.4]								Primosomal protein N C-terminal domain [PF18074.4]; Type III restriction enzyme, res subunit [PF04851.18]; PriA DNA helicase Cys-rich region (CRR) domain [PF18319.4]					0
BN30871_contig_470_529	K03526	BN30871	contig_470	529	537910	538968	1	C		(E)-4-hydroxy-3-methylbut-2-enyl-diphosphate synthase [EC:1.17.7.1 1.17.7.3]								GcpE protein [PF04551.17]					0
BN30871_contig_470_530	K02314	BN30871	contig_470	530	538968	540395	1	C		replicative DNA helicase [EC:5.6.2.3]								DnaB-like helicase C terminal domain [PF03796.18]; DnaB-like helicase N terminal domain [PF00772.24]; AAA domain [PF13481.9]; KaiC [PF06745.16]					0
BN30871_contig_470_531	K02238	BN30871	contig_470	531	540399	541670	1	C		competence protein ComEC								Competence protein [PF03772.19]					0
BN30871_contig_470_532	K07058	BN30871	contig_470	532	541635	542450	-1	C		membrane protein								Virulence factor BrkB [PF03631.18]					0
BN30871_contig_470_533	K00104	BN30871	contig_470	533	542467	543867	-1	C		glycolate oxidase [EC:1.1.3.15]								FAD linked oxidases, C-terminal domain [PF02913.22]; FAD binding domain [PF01565.26]	AA4; AA7	AA4 vanillyl-alcohol oxidase (EC 1.1.3.38); AA7 glucooligosaccharide oxidase (EC 1.1.3.-); chitooligosaccharide oxidase (EC 1.1.3.-); cellooligosaccharide dehydrogenase (EC 1.1.99.-)	1.1.3.38; 1.1.3.-,1.1.99.-	AA4.hmm	0
BN30871_contig_470_534		BN30871	contig_470	534	543864	544547	-1	D										Plasminogen-binding protein pgbA N-terminal [PF15436.9]					0
BN30871_contig_470_535	K19304	BN30871	contig_470	535	544664	545950	1	C		murein DD-endopeptidase [EC:3.4.24.-]	MER0144367	M23B	MER0144367 - subfamily M23B unassigned peptidases (Sulfurovum sp. NBC37-1) [M23.UPB]#M23B#{peptidase unit: 233-356}~source BAF73068~	False	0.62	147	8.286e-21	Peptidase family M23 [PF01551.25]; Csd3 N-terminal [PF18059.4]					0
BN30871_contig_470_536	K08077	BN30871	contig_470	536	545947	546519	1	C		UDP-sugar diphosphatase [EC:3.6.1.45]													0
BN30871_contig_470_537		BN30871	contig_470	537	546634	547878	-1	D										Histidine kinase-, DNA gyrase B-, and HSP90-like ATPase [PF02518.29]; HAMP domain [PF00672.28]					0
BN30871_contig_470_538		BN30871	contig_470	538	547875	548477	-1	D										Response regulator receiver domain [PF00072.27]; Transcriptional regulatory protein, C terminal [PF00486.31]					0
BN30871_contig_470_539	K04771	BN30871	contig_470	539	548573	550009	-1	C		serine protease Do [EC:3.4.21.107]	MER0142871	S01C	MER0142871 - subfamily S1C unassigned peptidases (Arcobacter sp. L) [S01.UPC]#S01C#{peptidase unit: 101-434}~source YP_005554826~	False	0.541	342	3.605e-98	Trypsin-like peptidase domain [PF13365.9]; PDZ domain [PF13180.9]; Peptidase family M50 [PF02163.25]; PDZ domain [PF00595.27]; PDZ domain [PF17820.4]					0
BN30871_contig_470_540	K13292	BN30871	contig_470	540	550118	550936	1	C		phosphatidylglycerol---prolipoprotein diacylglyceryl transferase [EC:2.5.1.145]								Prolipoprotein diacylglyceryl transferase [PF01790.21]					0
BN30871_contig_470_541	K03551	BN30871	contig_470	541	551007	552023	-1	C		holliday junction DNA helicase RuvB [EC:5.6.2.4]								Holliday junction DNA helicase RuvB P-loop domain [PF05496.15]; RuvB C-terminal winged helix domain [PF05491.16]; RuvB AAA lid domain [PF17864.4]; ATPase family associated with various cellular activities (AAA) [PF00004.32]; AAA domain (dynein-related subfamily) [PF07728.17]; Bacterial dnaA protein [PF00308.21]; ATPase family associated with various cellular activities (AAA) [PF07726.14]					0
BN30871_contig_470_542		BN30871	contig_470	542	552024	552374	-1	E															0
BN30871_contig_470_543	K00606	BN30871	contig_470	543	552383	553174	-1	C		3-methyl-2-oxobutanoate hydroxymethyltransferase [EC:2.1.2.11]								Ketopantoate hydroxymethyltransferase [PF02548.18]					0
BN30871_contig_470_544	K01695	BN30871	contig_470	544	553258	553998	1	C		tryptophan synthase alpha chain [EC:4.2.1.20]								Tryptophan synthase alpha chain [PF00290.23]					0
BN30871_contig_470_545		BN30871	contig_470	545	554045	554485	-1	E															0
BN30871_contig_470_546		BN30871	contig_470	546	554539	555156	-1	E															0
BN30871_contig_470_547	K01698	BN30871	contig_470	547	555330	556307	1	C		porphobilinogen synthase [EC:4.2.1.24]								Delta-aminolevulinic acid dehydratase [PF00490.24]					0
BN30871_contig_470_548	K00611	BN30871	contig_470	548	556352	557275	1	C		ornithine carbamoyltransferase [EC:2.1.3.3]								Aspartate/ornithine carbamoyltransferase, Asp/Orn binding domain [PF00185.27]; Aspartate/ornithine carbamoyltransferase, carbamoyl-P binding domain [PF02729.24]					0
BN30871_contig_470_549	K02495	BN30871	contig_470	549	557299	558669	1	C		oxygen-independent coproporphyrinogen III oxidase [EC:1.3.98.3]													0
BN30871_contig_470_550	K11473	BN30871	contig_470	550	558688	559986	1	C		glycolate oxidase iron-sulfur subunit								Cysteine-rich domain [PF02754.19]; 4Fe-4S dicluster domain [PF13183.9]; 4Fe-4S dicluster domain [PF13534.9]; 4Fe-4S dicluster domain [PF12838.10]; 4Fe-4S double cluster binding domain [PF13484.9]					0
BN30871_contig_470_551		BN30871	contig_470	551	560073	560522	1	D										Rhodanese-like domain [PF00581.23]					0
BN30871_contig_470_552		BN30871	contig_470	552	560648	561559	-1	D										Membrane transport protein [PF03547.21]					0
BN30871_contig_470_553	K06886	BN30871	contig_470	553	561572	562039	-1	C		hemoglobin								Bacterial-like globin [PF01152.24]					0
BN30871_contig_470_554	K12251	BN30871	contig_470	554	562258	563163	-1	C		N-carbamoylputrescine amidase [EC:3.5.1.53]								Carbon-nitrogen hydrolase [PF00795.25]					0
BN30871_contig_470_555		BN30871	contig_470	555	563217	563612	1	E															0
BN30871_contig_470_556	K10536	BN30871	contig_470	556	563613	564614	-1	C		agmatine deiminase [EC:3.5.3.12]								Porphyromonas-type peptidyl-arginine deiminase [PF04371.18]					0
BN30871_contig_470_557	K01775	BN30871	contig_470	557	564658	565665	1	C		alanine racemase [EC:5.1.1.1]								Alanine racemase, N-terminal domain [PF01168.23]; Alanine racemase, C-terminal domain [PF00842.24]					0
BN30871_contig_470_558		BN30871	contig_470	558	566283	567644	-1	D										KAP family P-loop domain [PF07693.17]					0
BN30871_contig_470_559		BN30871	contig_470	559	567918	568232	1	E															0
BN30871_contig_470_560		BN30871	contig_470	560	568415	568978	1	D			MER0717473	C40	MER0717473 - family C40 unassigned peptidases (Sulfurovum sp. FS06-10) [C40.UPW]#C40#{peptidase unit: 36-147}~source A0A0C2Z7L5~	False	0.595	128	1.57e-32	NlpC/P60 family [PF00877.22]					0
BN30871_contig_470_561		BN30871	contig_470	561	569040	569366	-1	E															0
BN30871_contig_470_562	K02591	BN30871	contig_470	562	569739	571286	-1	C		nitrogenase molybdenum-iron protein beta chain [EC:1.18.6.1]								Nitrogenase component 1 type Oxidoreductase [PF00148.22]; Domain of unknown function (DUF3364) [PF11844.11]					0
BN30871_contig_470_563	K02586	BN30871	contig_470	563	571288	572754	-1	C		nitrogenase molybdenum-iron protein alpha chain [EC:1.18.6.1]								Nitrogenase component 1 type Oxidoreductase [PF00148.22]					0
BN30871_contig_470_564		BN30871	contig_470	564	572780	573145	-1	E															0
BN30871_contig_470_565	K02588	BN30871	contig_470	565	573173	574087	-1	C		nitrogenase iron protein NifH								4Fe-4S iron sulfur cluster binding proteins, NifH/frxC family [PF00142.21]; AAA domain [PF13614.9]					0
BN30871_contig_470_566		BN30871	contig_470	566	574377	575258	-1	D										FRG domain [PF08867.14]					0
BN30871_contig_470_567	K15790	BN30871	contig_470	567	575458	575778	-1	C		nitrogen fixation protein NifQ								NifQ [PF04891.15]					0
BN30871_contig_470_568	K02596	BN30871	contig_470	568	575812	576204	-1	C		nitrogen fixation protein NifX								Dinitrogenase iron-molybdenum cofactor [PF02579.20]					0
BN30871_contig_470_569	K07126	BN30871	contig_470	569	576223	576957	-1	C		uncharacterized protein								NifU-like domain [PF01106.20]					0
BN30871_contig_470_570	K02587	BN30871	contig_470	570	577064	578419	1	C		nitrogenase molybdenum-cofactor synthesis protein NifE								Nitrogenase component 1 type Oxidoreductase [PF00148.22]					0
BN30871_contig_470_571	K02592	BN30871	contig_470	571	578412	579677	1	C		nitrogenase molybdenum-iron protein NifN								Nitrogenase component 1 type Oxidoreductase [PF00148.22]					0
BN30871_contig_470_572	K02596	BN30871	contig_470	572	579733	580146	1	C		nitrogen fixation protein NifX								Dinitrogenase iron-molybdenum cofactor [PF02579.20]					0
BN30871_contig_470_573		BN30871	contig_470	573	580146	580586	1	D										Protein of unknown function, DUF269 [PF03270.16]					0
BN30871_contig_470_574	K03839	BN30871	contig_470	574	580580	581095	1	C		flavodoxin I								Flavodoxin [PF00258.28]					0
BN30871_contig_470_575		BN30871	contig_470	575	581108	581509	1	D										Nitrogen regulatory protein P-II [PF00543.25]					0
BN30871_contig_470_576	K02595	BN30871	contig_470	576	581523	581864	1	C		nitrogenase-stabilizing/protective protein								Nitrogen fixation protein NifW [PF03206.17]					0
BN30871_contig_470_577	K02597	BN30871	contig_470	577	581803	582237	1	C		nitrogen fixation protein NifZ								NifZ domain [PF04319.16]					0
BN30871_contig_470_578		BN30871	contig_470	578	582416	582712	1	D										2Fe-2S iron-sulfur cluster binding domain [PF00111.30]					0
BN30871_contig_470_579	K03092	BN30871	contig_470	579	582756	583991	1	C		RNA polymerase sigma-54 factor								Sigma-54, DNA binding domain [PF04552.16]; Sigma-54 factor, core binding domain [PF04963.16]; Sigma-54 factor, Activator interacting domain (AID) [PF00309.23]					0
BN30871_contig_470_580		BN30871	contig_470	580	583976	584236	-1	E															0
BN30871_contig_470_581		BN30871	contig_470	581	584249	584452	-1	D										Rop-like [PF05082.16]					0
BN30871_contig_470_582		BN30871	contig_470	582	584466	585278	-1	D										Acetyltransferase (GNAT) domain [PF18014.4]					0
BN30871_contig_470_583	K02594	BN30871	contig_470	583	585269	586375	-1	C		homocitrate synthase NifV [EC:2.3.3.14]								HMGL-like [PF00682.22]					0
BN30871_contig_470_584	K02585	BN30871	contig_470	584	586393	587838	-1	C		nitrogen fixation protein NifB								Radical SAM superfamily [PF04055.24]; Dinitrogenase iron-molybdenum cofactor [PF02579.20]; 4Fe-4S single cluster domain [PF13353.9]					0
BN30871_contig_470_585		BN30871	contig_470	585	587882	588259	-1	D										4Fe-4S dicluster domain [PF12838.10]; 4Fe-4S dicluster domain [PF14697.9]; 4Fe-4S dicluster domain [PF13187.9]; 4Fe-4S dicluster domain [PF13247.9]					0
BN30871_contig_470_586		BN30871	contig_470	586	588268	588654	-1	D										4Fe-4S dicluster domain [PF12838.10]; 4Fe-4S dicluster domain [PF14697.9]; 4Fe-4S dicluster domain [PF13187.9]; 4Fe-4S dicluster domain [PF13247.9]					0
BN30871_contig_470_587		BN30871	contig_470	587	588728	589174	-1	D										Acetyltransferase (GNAT) family [PF00583.28]; Acetyltransferase (GNAT) domain [PF13508.10]; Acetyltransferase (GNAT) domain [PF13673.10]; Acetyltransferase (GNAT) domain [PF13420.10]					0
BN30871_contig_470_588	K03544	BN30871	contig_470	588	589171	590388	-1	C		ATP-dependent Clp protease ATP-binding subunit ClpX								AAA domain (Cdc48 subfamily) [PF07724.17]; ATPase family associated with various cellular activities (AAA) [PF00004.32]; AAA domain (dynein-related subfamily) [PF07728.17]; C-terminal, D2-small domain, of ClpB protein [PF10431.12]; Holliday junction DNA helicase RuvB P-loop domain [PF05496.15]; ClpX C4-type zinc finger [PF06689.16]					0
BN30871_contig_470_589		BN30871	contig_470	589	590388	591209	-1	E															0
BN30871_contig_470_590		BN30871	contig_470	590	591202	591735	-1	E															0
BN30871_contig_470_591	K02584	BN30871	contig_470	591	591747	593108	-1	C		Nif-specific regulatory protein								Sigma-54 interaction domain [PF00158.29]; Sigma-54 interaction domain [PF14532.9]; GAF domain [PF13185.9]; GAF domain [PF01590.29]; MoxR domain in the MoxR-vWA-beta-propeller ternary systems [PF20030.2]; AAA domain (dynein-related subfamily) [PF07728.17]; GAF domain [PF13492.9]					0
BN30871_contig_470_592	K02593	BN30871	contig_470	592	593192	593401	-1	C		nitrogen fixation protein NifT								NifT/FixU protein [PF06988.14]					0
BN30871_contig_470_593		BN30871	contig_470	593	593416	595059	-1	D										FAD binding domain [PF00890.27]; Fumarate reductase flavoprotein C-term [PF02910.23]; HI0933-like protein [PF03486.17]; FAD dependent oxidoreductase [PF01266.27]					0
BN30871_contig_470_594		BN30871	contig_470	594	595056	596162	-1	D										Aldo/keto reductase family [PF00248.24]					0
BN30871_contig_470_595	K08296	BN30871	contig_470	595	596375	596866	-1	C		phosphohistidine phosphatase [EC:3.1.3.-]								Histidine phosphatase superfamily (branch 1) [PF00300.25]					0
BN30871_contig_470_596		BN30871	contig_470	596	596876	597484	-1	D										ubiE/COQ5 methyltransferase family [PF01209.21]; Methyltransferase domain [PF13649.9]; Methyltransferase domain [PF08241.15]; Methyltransferase domain [PF13489.9]; Methyltransferase domain [PF13847.9]; Methionine biosynthesis protein MetW [PF07021.15]					0
BN30871_contig_470_597		BN30871	contig_470	597	597502	599250	-1	D										von Willebrand factor type A domain [PF13519.9]; von Willebrand factor type A domain [PF13768.9]					0
BN30871_contig_470_598		BN30871	contig_470	598	599356	599925	1	D										GTP cyclohydrolase II [PF00925.23]					0
BN30871_contig_470_599	K03501	BN30871	contig_470	599	599950	600549	1	C		16S rRNA (guanine527-N7)-methyltransferase [EC:2.1.1.170]								rRNA small subunit methyltransferase G [PF02527.18]					0
BN30871_contig_470_600		BN30871	contig_470	600	600539	600751	1	E															0
BN30871_contig_470_601		BN30871	contig_470	601	600754	601134	1	E															0
BN30871_contig_470_602		BN30871	contig_470	602	601341	601787	1	E															0
BN30871_contig_470_603	K07457	BN30871	contig_470	603	601806	602483	1	C		endonuclease III related protein								HhH-GPD superfamily base excision DNA repair protein [PF00730.28]					0
BN30871_contig_470_604	K04564	BN30871	contig_470	604	602523	603206	-1	C		superoxide dismutase, Fe-Mn family [EC:1.15.1.1]								Iron/manganese superoxide dismutases, C-terminal domain [PF02777.21]; Iron/manganese superoxide dismutases, alpha-hairpin domain [PF00081.25]					0
BN30871_contig_470_605		BN30871	contig_470	605	603376	604287	-1	E															0
BN30871_contig_470_606		BN30871	contig_470	606	604361	604774	-1	E															1
BN30871_contig_470_607	K08355	BN30871	contig_470	607	604788	605513	-1	C		arsenite oxidase small subunit [EC:1.20.2.1 1.20.9.1]													0
BN30871_contig_470_608	K17227	BN30871	contig_470	608	605566	605898	-1	C		sulfur-oxidizing protein SoxZ								Sulphur oxidation protein SoxZ [PF08770.14]					0
BN30871_contig_470_609	K17226	BN30871	contig_470	609	605911	606381	-1	C		sulfur-oxidizing protein SoxY								Sulfur oxidation protein SoxY [PF13501.9]					0
BN30871_contig_470_610	K17229	BN30871	contig_470	610	606483	607841	-1	C		sulfide dehydrogenase [flavocytochrome c] flavoprotein chain [EC:1.8.2.3]								Pyridine nucleotide-disulphide oxidoreductase [PF07992.17]; FAD binding domain [PF01494.22]					0
BN30871_contig_470_611		BN30871	contig_470	611	608122	608424	-1	E															1
BN30871_contig_470_612		BN30871	contig_470	612	608590	609561	-1	D										chorismate binding enzyme [PF00425.21]					0
BN30871_contig_470_613	K00609	BN30871	contig_470	613	609561	610442	-1	C		aspartate carbamoyltransferase catalytic subunit [EC:2.1.3.2]								Aspartate/ornithine carbamoyltransferase, carbamoyl-P binding domain [PF02729.24]; Aspartate/ornithine carbamoyltransferase, Asp/Orn binding domain [PF00185.27]					0
BN30871_contig_470_614		BN30871	contig_470	614	610550	611833	-1	D										Malic enzyme, NAD binding domain [PF03949.18]; Malic enzyme, N-terminal domain [PF00390.22]					0
BN30871_contig_470_615	K01935	BN30871	contig_470	615	611949	612590	-1	C		dethiobiotin synthetase [EC:6.3.3.3]								AAA domain [PF13500.9]					0
BN30871_contig_470_616	K06891	BN30871	contig_470	616	612769	613065	1	C		ATP-dependent Clp protease adaptor protein ClpS								ATP-dependent Clp protease adaptor protein ClpS [PF02617.20]					0
BN30871_contig_470_617	K03694	BN30871	contig_470	617	613068	615257	1	C		ATP-dependent Clp protease ATP-binding subunit ClpA								AAA domain (Cdc48 subfamily) [PF07724.17]; AAA lid domain [PF17871.4]; C-terminal, D2-small domain, of ClpB protein [PF10431.12]; AAA domain (dynein-related subfamily) [PF07728.17]; ATPase family associated with various cellular activities (AAA) [PF00004.32]; MoxR domain in the MoxR-vWA-beta-propeller ternary systems [PF20030.2]					0
BN30871_contig_470_618	K00684	BN30871	contig_470	618	615260	615991	1	C		leucyl/phenylalanyl-tRNA---protein transferase [EC:2.3.2.6]								Leucyl/phenylalanyl-tRNA protein transferase [PF03588.17]					0
BN30871_contig_470_619	K00616	BN30871	contig_470	619	615981	616979	1	C		transaldolase [EC:2.2.1.2]								Transaldolase/Fructose-6-phosphate aldolase [PF00923.22]					0
BN30871_contig_470_620		BN30871	contig_470	620	617103	618482	-1	E															0
BN30871_contig_470_621		BN30871	contig_470	621	618448	618624	-1	E															0
BN30871_contig_470_622		BN30871	contig_470	622	618771	618989	1	E															0
BN30871_contig_470_623	K02897	BN30871	contig_470	623	619086	619622	1	C		large subunit ribosomal protein L25								Ribosomal L25p family [PF01386.22]; Ribosomal protein TL5, C-terminal domain [PF14693.9]					0
BN30871_contig_470_624	K01056	BN30871	contig_470	624	619622	620191	1	C		peptidyl-tRNA hydrolase, PTH1 family [EC:3.1.1.29]								Peptidyl-tRNA hydrolase [PF01195.22]					0
BN30871_contig_470_625		BN30871	contig_470	625	620188	621261	1	D										Lipopolysaccharide export system permease LptF/LptG [PF03739.17]					0
BN30871_contig_470_626	K01586	BN30871	contig_470	626	621328	622536	1	C		diaminopimelate decarboxylase [EC:4.1.1.20]								Pyridoxal-dependent decarboxylase, pyridoxal binding domain [PF02784.19]; Pyridoxal-dependent decarboxylase, C-terminal sheet domain [PF00278.25]					0
BN30871_contig_470_627	K14170	BN30871	contig_470	627	622557	623633	1	C		chorismate mutase / prephenate dehydratase [EC:5.4.99.5 4.2.1.51]								Prephenate dehydratase [PF00800.21]; Chorismate mutase type II [PF01817.24]					0
BN30871_contig_470_628	K00817	BN30871	contig_470	628	623623	624723	1	C		histidinol-phosphate aminotransferase [EC:2.6.1.9]								Aminotransferase class I and II [PF00155.24]					0
BN30871_contig_470_629	K01662	BN30871	contig_470	629	624729	626552	1	C		1-deoxy-D-xylulose-5-phosphate synthase [EC:2.2.1.7]								1-deoxy-D-xylulose-5-phosphate synthase [PF13292.9]; Transketolase, pyrimidine binding domain [PF02779.27]; Transketolase, C-terminal domain [PF02780.23]; Dehydrogenase E1 component [PF00676.23]; Transketolase, thiamine diphosphate binding domain [PF00456.24]					0
BN30871_contig_470_630	K00789	BN30871	contig_470	630	626552	627706	1	C		S-adenosylmethionine synthetase [EC:2.5.1.6]								S-adenosylmethionine synthetase, C-terminal domain [PF02773.19]; S-adenosylmethionine synthetase, central domain [PF02772.19]; S-adenosylmethionine synthetase, N-terminal domain [PF00438.23]					0
BN30871_contig_470_631		BN30871	contig_470	631	627974	628591	1	E															0
BN30871_contig_470_632		BN30871	contig_470	632	628776	629048	1	D										4Fe-4S dicluster domain [PF12838.10]; 4Fe-4S dicluster domain [PF13187.9]; 4Fe-4S dicluster domain [PF14697.9]; 4Fe-4S dicluster domain [PF13247.9]; 4Fe-4S dicluster domain [PF13183.9]					0
BN30871_contig_470_633	K00940	BN30871	contig_470	633	629189	629602	1	C		nucleoside-diphosphate kinase [EC:2.7.4.6]								Nucleoside diphosphate kinase [PF00334.22]					0
BN30871_contig_470_634	K07040	BN30871	contig_470	634	629614	629985	1	C		DUF177 domain-containing protein													0
BN30871_contig_470_635	K02911	BN30871	contig_470	635	630002	630163	1	C		large subunit ribosomal protein L32								Ribosomal L32p protein family [PF01783.26]					0
BN30871_contig_470_636	K03621	BN30871	contig_470	636	630169	631158	1	C		phosphate acyltransferase [EC:2.3.1.274]								Fatty acid synthesis protein [PF02504.18]					0
BN30871_contig_470_637	K00648	BN30871	contig_470	637	631184	632188	1	C		3-oxoacyl-[acyl-carrier-protein] synthase III [EC:2.3.1.180]								3-Oxoacyl-[acyl-carrier-protein (ACP)] synthase III C terminal [PF08541.13]; 3-Oxoacyl-[acyl-carrier-protein (ACP)] synthase III [PF08545.13]; Thiolase, N-terminal domain [PF00108.26]; Chalcone and stilbene synthases, N-terminal domain [PF00195.22]					0
BN30871_contig_470_638	K09769	BN30871	contig_470	638	632198	633010	1	C		2',3'-cyclic-nucleotide 2'-phosphodiesterase [EC:3.1.4.16]								YmdB-like protein [PF13277.9]					0
BN30871_contig_470_639		BN30871	contig_470	639	633098	633589	1	E															0
BN30871_contig_470_640	K02343	BN30871	contig_470	640	633586	635277	-1	C		DNA polymerase III subunit gamma/tau [EC:2.7.7.7]								DNA polymerase III, delta subunit [PF13177.9]; Holliday junction DNA helicase RuvB P-loop domain [PF05496.15]; ATPase family associated with various cellular activities (AAA) [PF00004.32]					0
BN30871_contig_470_641		BN30871	contig_470	641	635380	636600	-1	D										Domain of unknown function (DUF4010) [PF13194.9]; MgtC family [PF02308.19]					0
BN30871_contig_470_642	K17103	BN30871	contig_470	642	636734	637438	-1	C		CDP-diacylglycerol---serine O-phosphatidyltransferase [EC:2.7.8.8]								CDP-alcohol phosphatidyltransferase [PF01066.24]					0
BN30871_contig_470_643	K03798	BN30871	contig_470	643	637435	639387	-1	C		cell division protease FtsH [EC:3.4.24.-]	MER0235632	M41	MER0235632 - family M41 unassigned peptidases (Nitratifractor salsuginis) [M41.UPW]#M41#{peptidase unit: 394-637}~source YP_004168683~	True	0.744	370	3.146e-92	Peptidase family M41 [PF01434.21]; ATPase family associated with various cellular activities (AAA) [PF00004.32]; Holliday junction DNA helicase RuvB P-loop domain [PF05496.15]; AAA domain (Cdc48 subfamily) [PF07724.17]; AAA domain (dynein-related subfamily) [PF07728.17]; Magnesium chelatase, subunit ChlI [PF01078.24]; TIP49 P-loop domain [PF06068.16]; Sigma-54 interaction domain [PF00158.29]					0
BN30871_contig_470_644	K02687	BN30871	contig_470	644	639377	640204	-1	C		ribosomal protein L11 methyltransferase [EC:2.1.1.-]								Ribosomal protein L11 methyltransferase (PrmA) [PF06325.16]; Methyltransferase small domain [PF05175.17]; Methyltransferase domain [PF13489.9]; Methyltransferase domain [PF13847.9]; Conserved hypothetical protein 95 [PF03602.18]					0
BN30871_contig_470_645	K01814	BN30871	contig_470	645	640201	640917	-1	C		phosphoribosylformimino-5-aminoimidazole carboxamide ribotide isomerase [EC:5.3.1.16]								Histidine biosynthesis protein [PF00977.24]					0
BN30871_contig_470_646	K02501	BN30871	contig_470	646	640931	641542	-1	C		imidazole glycerol-phosphate synthase subunit HisH [EC:4.3.2.10]	MER0444931	C26	MER0444931 - family C26 unassigned peptidases (Sulfurovum sp. AR) [C26.UPW]#C26#{peptidase unit: 4-203}~source ZP_10062107~	False	0.83	344	4.686e-104	Glutamine amidotransferase class-I [PF00117.31]; CobB/CobQ-like glutamine amidotransferase domain [PF07685.17]; SNO glutamine amidotransferase family [PF01174.22]					0
BN30871_contig_470_647	K02517	BN30871	contig_470	647	641655	642536	1	C		Kdo2-lipid IVA lauroyltransferase/acyltransferase [EC:2.3.1.241 2.3.1.-]								Bacterial lipid A biosynthesis acyltransferase [PF03279.16]					0
BN30871_contig_470_648	K07276	BN30871	contig_470	648	642524	643501	1	C		uncharacterized protein								Mitochondrial fission ELM1 [PF06258.14]					0
BN30871_contig_470_649		BN30871	contig_470	649	643498	644607	1	D										Glycosyl transferases group 1 [PF00534.23]; Glycosyltransferase Family 4 [PF13439.9]; Glycosyl transferase 4-like [PF13477.9]	GT4	GT4 sucrose synthase (EC 2.4.1.13); sucrose-phosphate synthase (EC 2.4.1.14); alpha-glucosyltransferase (EC 2.4.1.52); lipopolysaccharide N-acetylglucosaminyltransferase (EC 2.4.1.56); phosphatidylinositol alpha-mannosyltransferase (EC 2.4.1.57); GDP-Man: Man1GlcNAc2-PP-dolichol alpha-1,3-mannosyltransferase (EC 2.4.1.132); GDP-Man: Man3GlcNAc2-PP-dolichol/Man4GlcNAc2-PP-dolichol alpha-1,2-mannos…	2.4.1.131,2.4.1.13,2.4.1.14,2.4.1.157,2.4.1.198,2.4.1.208,2.4.1.21,2.4.1.231,2.4.1.241,2.4.1.245,2.4.1.252,2.4.1.257,2.4.1.270,2.4.1.283,2.4.1.285,2.4.1.290,2.4.1.342,2.4.1.57,2.4.1.-,2.4.2.-,2.4.1.132	GT4.hmm	0
BN30871_contig_470_650		BN30871	contig_470	650	644669	645304	1	D										GlcNAc-PI de-N-acetylase [PF02585.20]					0
BN30871_contig_470_651		BN30871	contig_470	651	645319	645435	1	E															0
BN30871_contig_470_652	K07276	BN30871	contig_470	652	645435	646484	1	C		uncharacterized protein								Mitochondrial fission ELM1 [PF06258.14]					0
BN30871_contig_470_653		BN30871	contig_470	653	646481	647566	1	D										Polysaccharide pyruvyl transferase [PF04230.16]					0
BN30871_contig_470_654	K19294	BN30871	contig_470	654	647585	649051	1	C		alginate O-acetyltransferase complex protein AlgI								MBOAT, membrane-bound O-acyltransferase family [PF03062.22]; Membrane bound O-acyl transferase family [PF13813.9]					0
BN30871_contig_470_655		BN30871	contig_470	655	649062	650105	1	E															0
BN30871_contig_470_656		BN30871	contig_470	656	650197	650418	-1	D										Cytochrome oxidase maturation protein cbb3-type [PF03597.18]					0
BN30871_contig_470_657		BN30871	contig_470	657	650411	652840	-1	D										E1-E2 ATPase [PF00122.23]; haloacid dehalogenase-like hydrolase [PF00702.29]; Putative metal-binding domain of cation transport ATPase [PF12156.11]; Heavy-metal-associated domain [PF00403.29]					0
BN30871_contig_470_658	K03628	BN30871	contig_470	658	653017	654336	1	C		transcription termination factor Rho								ATP synthase alpha/beta family, nucleotide-binding domain [PF00006.28]; Rho termination factor, RNA-binding domain [PF07497.15]; Rho termination factor, N-terminal domain [PF07498.15]					0
BN30871_contig_470_659	K01776	BN30871	contig_470	659	654343	655128	1	C		glutamate racemase [EC:5.1.1.3]								Asp/Glu/Hydantoin racemase [PF01177.25]					0
BN30871_contig_470_660		BN30871	contig_470	660	655175	655597	-1	E															0
BN30871_contig_470_661		BN30871	contig_470	661	655677	656291	-1	D										Glycine transporter [PF03458.16]					0
BN30871_contig_470_662	K01867	BN30871	contig_470	662	656291	657253	-1	C		tryptophanyl-tRNA synthetase [EC:6.1.1.2]								tRNA synthetases class I (W and Y) [PF00579.28]					0
BN30871_contig_470_663	K03977	BN30871	contig_470	663	657266	658654	-1	C		GTPase								KH-domain-like of EngA bacterial GTPase enzymes, C-terminal [PF14714.9]; MnmE helical domain [PF12631.10]; 50S ribosome-binding GTPase [PF01926.26]; Elongation factor Tu GTP binding domain [PF00009.30]; Ferrous iron transport protein B [PF02421.21]; Ras family [PF00071.25]; ADP-ribosylation factor family [PF00025.24]					0
BN30871_contig_470_664		BN30871	contig_470	664	658782	659522	1	E															0
BN30871_contig_470_665	K01627	BN30871	contig_470	665	659890	660690	1	C		2-dehydro-3-deoxyphosphooctonate aldolase (KDO 8-P synthase) [EC:2.5.1.55]								DAHP synthetase I family [PF00793.23]					0
BN30871_contig_470_666	K00794	BN30871	contig_470	666	660757	661224	1	C		6,7-dimethyl-8-ribityllumazine synthase [EC:2.5.1.78]								6,7-dimethyl-8-ribityllumazine synthase [PF00885.22]					0
BN30871_contig_470_667	K03625	BN30871	contig_470	667	661224	661619	1	C		transcription antitermination protein NusB								NusB family [PF01029.21]					0
BN30871_contig_470_668	K11784	BN30871	contig_470	668	661625	662674	1	C		cyclic dehypoxanthinyl futalosine synthase [EC:1.21.98.1]								CofH/MqnC C-terminal region [PF19288.2]; Radical SAM superfamily [PF04055.24]					0
BN30871_contig_470_669		BN30871	contig_470	669	662725	663966	1	D			MER0922877	M16B	MER0922877 - subfamily M16B non-peptidase homologues (Sulfurovum sp. AS07-7) [M16.UNB]#M16B#{peptidase unit: 43-405}~source A0A0C2VCZ4~	True	0.665	477	4.335e-146	Peptidase M16 inactive domain [PF05193.24]					0
BN30871_contig_470_670	K03655	BN30871	contig_470	670	664167	665972	1	C		ATP-dependent DNA helicase RecG [EC:5.6.2.4]								Type III restriction enzyme, res subunit [PF04851.18]; ATP-dependent DNA helicase RecG, domain 3, C-terminal [PF19833.2]; DEAD/DEAH box helicase [PF00270.32]					0
BN30871_contig_470_671	K05808	BN30871	contig_470	671	666046	666588	-1	C		putative sigma-54 modulation protein								Sigma 54 modulation protein / S30EA ribosomal protein [PF02482.22]; Sigma 54 modulation/S30EA ribosomal protein C terminus [PF16321.8]					0
BN30871_contig_470_672		BN30871	contig_470	672	666674	667147	-1	E															0
BN30871_contig_470_673		BN30871	contig_470	673	667144	668097	-1	E															0
BN30871_contig_470_674		BN30871	contig_470	674	668099	668767	-1	E															0
BN30871_contig_470_675		BN30871	contig_470	675	668778	671576	-1	E															0
BN30871_contig_470_676	K00286	BN30871	contig_470	676	671720	672475	-1	C		pyrroline-5-carboxylate reductase [EC:1.5.1.2]								Pyrroline-5-carboxylate reductase dimerisation [PF14748.9]; NADP oxidoreductase coenzyme F420-dependent [PF03807.20]					0
BN30871_contig_470_677	K05807	BN30871	contig_470	677	672708	673358	1	C		outer membrane protein assembly factor BamD								Outer membrane lipoprotein [PF13525.9]					0
BN30871_contig_470_678	K01338	BN30871	contig_470	678	673412	675811	1	C		ATP-dependent Lon protease [EC:3.4.21.53]	MER1037633	S16	MER1037633 - family S16 unassigned peptidases (Sulfurovum sp. AS07-7) [S16.UPW]#S16#{peptidase unit: 549-800}~source A0A0C2YSI1~	True	0.746	383	7.08e-111	Lon protease (S16) C-terminal proteolytic domain [PF05362.16]; ATP-dependent protease La (LON) substrate-binding domain [PF02190.19]; ATPase family associated with various cellular activities (AAA) [PF00004.32]; AAA domain (Cdc48 subfamily) [PF07724.17]; AAA domain (dynein-related subfamily) [PF07728.17]; Subunit ChlI of Mg-chelatase [PF13541.9]					0
BN30871_contig_470_679		BN30871	contig_470	679	675831	677651	-1	D										Histidine kinase-, DNA gyrase B-, and HSP90-like ATPase [PF02518.29]					0
BN30871_contig_470_680		BN30871	contig_470	680	677663	678967	-1	E															0
BN30871_contig_470_681	K03703	BN30871	contig_470	681	679101	680885	-1	C		excinuclease ABC subunit C								UvrC RNAse H endonuclease domain [PF08459.14]; Helix-hairpin-helix motif [PF12826.10]; GIY-YIG catalytic domain [PF01541.27]					0
BN30871_contig_470_682		BN30871	contig_470	682	680873	681316	-1	E															0
BN30871_contig_470_683	K00278	BN30871	contig_470	683	681428	682891	1	C		L-aspartate oxidase [EC:1.4.3.16]								FAD binding domain [PF00890.27]; Fumarate reductase flavoprotein C-term [PF02910.23]					0
BN30871_contig_470_684	K01951	BN30871	contig_470	684	683023	684561	1	C		GMP synthase (glutamine-hydrolysing) [EC:6.3.5.2]	MER0440039	C26	MER0440039 - GMP synthase (Sulfurovum sp. AR) [C26.957]#C26#{peptidase unit: 6-228}~source ZP_10062053~	True	0.867	403	8.949e-107	GMP synthase C terminal domain [PF00958.25]; Glutamine amidotransferase class-I [PF00117.31]; NAD synthase [PF02540.20]; Peptidase C26 [PF07722.16]; Queuosine biosynthesis protein QueC [PF06508.16]; tRNA methyl transferase HUP domain [PF03054.19]; PP-loop family [PF01171.23]; Thiamine biosynthesis protein (ThiI) [PF02568.17]					0
BN30871_contig_470_685		BN30871	contig_470	685	684973	685239	1	E															0
BN30871_contig_470_686		BN30871	contig_470	686	685181	685288	1	E															0
BN30871_contig_470_687	K04079	BN30871	contig_470	687	685522	687384	1	C		molecular chaperone HtpG								Hsp90 protein [PF00183.21]; Histidine kinase-, DNA gyrase B-, and HSP90-like ATPase [PF13589.9]					0
BN30871_contig_470_688	K03269	BN30871	contig_470	688	687534	688271	1	C		UDP-2,3-diacylglucosamine hydrolase [EC:3.6.1.54]								Calcineurin-like phosphoesterase superfamily domain [PF12850.10]; Calcineurin-like phosphoesterase [PF00149.31]					0
BN30871_contig_470_689	K07001	BN30871	contig_470	689	688268	689029	1	C		NTE family protein								Patatin-like phospholipase [PF01734.25]					0
BN30871_contig_470_690		BN30871	contig_470	690	689059	689490	1	D										Haem-binding domain [PF14376.9]					1
BN30871_contig_470_691	K13283	BN30871	contig_470	691	689555	690490	1	C		ferrous-iron efflux pump FieF								Cation efflux family [PF01545.24]; Dimerisation domain of Zinc Transporter [PF16916.8]					0
BN30871_contig_470_692	K01719	BN30871	contig_470	692	690494	691129	1	C		uroporphyrinogen-III synthase [EC:4.2.1.75]								Uroporphyrinogen-III synthase HemD [PF02602.18]					0
BN30871_contig_470_693	K01945	BN30871	contig_470	693	691438	692706	1	C		phosphoribosylamine---glycine ligase [EC:6.3.4.13]								Phosphoribosylglycinamide synthetase, ATP-grasp (A) domain [PF01071.22]; Phosphoribosylglycinamide synthetase, N domain [PF02844.18]; Phosphoribosylglycinamide synthetase, C domain [PF02843.19]; ATP-grasp domain [PF02655.17]; Carbamoyl-phosphate synthase L chain, ATP binding domain [PF02786.20]; RimK-like ATP-grasp domain [PF08443.14]; D-ala D-ala ligase C-terminus [PF07478.16]; ATP-grasp domain …					0
BN30871_contig_470_694		BN30871	contig_470	694	692720	693130	1	D										RDD family [PF06271.15]					0
BN30871_contig_470_695	K04744	BN30871	contig_470	695	693123	695207	1	C		LPS-assembly protein								LptD protein [PF19838.2]; LPS transport system D [PF04453.17]					0
BN30871_contig_470_696		BN30871	contig_470	696	695212	695484	1	D										DnaJ domain [PF00226.34]					0
BN30871_contig_470_697	K00962	BN30871	contig_470	697	695545	697665	1	C		polyribonucleotide nucleotidyltransferase [EC:2.7.7.8]								3' exoribonuclease family, domain 1 [PF01138.24]; Polyribonucleotide nucleotidyltransferase, RNA binding domain [PF03726.17]; S1 RNA binding domain [PF00575.26]					0
BN30871_contig_470_698	K15977	BN30871	contig_470	698	697722	698168	-1	C		putative oxidoreductase								DoxX [PF07681.15]					0
BN30871_contig_470_699	K02110	BN30871	contig_470	699	698478	698786	1	C		F-type H+-transporting ATPase subunit c								ATP synthase subunit C [PF00137.24]					0
BN30871_contig_470_700		BN30871	contig_470	700	699055	699330	1	D										Bacterial DNA-binding protein [PF00216.24]					0
BN30871_contig_470_701		BN30871	contig_470	701	699485	700279	1	D										Family of unknown function (DUF5718) [PF18985.3]					0
BN30871_contig_470_702		BN30871	contig_470	702	700294	700566	1	D										Acylphosphatase [PF00708.21]					0
BN30871_contig_470_703	K03594	BN30871	contig_470	703	700636	701151	-1	C		bacterioferritin [EC:1.16.3.1]								Ferritin-like domain [PF00210.27]; Rubrerythrin [PF02915.20]					0
BN30871_contig_470_704		BN30871	contig_470	704	701297	702601	-1	D										Citrate transporter [PF03600.19]					0
BN30871_contig_470_705	K03686	BN30871	contig_470	705	702636	703760	-1	C		molecular chaperone DnaJ								DnaJ C terminal domain [PF01556.21]; DnaJ domain [PF00226.34]; DnaJ central domain [PF00684.22]					1
BN30871_contig_470_706		BN30871	contig_470	706	703863	704156	1	D										Stress responsive A/B Barrel Domain [PF07876.15]					0
BN30871_contig_470_707	K06187	BN30871	contig_470	707	704143	704712	1	C		recombination protein RecR								RecR protein [PF02132.18]; Toprim domain [PF13662.9]					1
BN30871_contig_470_708	K07097	BN30871	contig_470	708	704899	705933	-1	C		uncharacterized protein													0
BN30871_contig_470_709		BN30871	contig_470	709	705923	706327	-1	D										Iron-dependent Transcriptional regulator [PF02082.23]					0
BN30871_contig_470_710	K02956	BN30871	contig_470	710	706489	706758	1	C		small subunit ribosomal protein S15								Ribosomal protein S15 [PF00312.25]					0
BN30871_contig_470_711	K03687	BN30871	contig_470	711	707371	707913	1	C		molecular chaperone GrpE								GrpE [PF01025.22]					0
BN30871_contig_470_712	K04043	BN30871	contig_470	712	708027	709901	1	C		molecular chaperone DnaK								Hsp70 protein [PF00012.23]; MreB/Mbl protein [PF06723.16]					0
BN30871_contig_470_713	K04782	BN30871	contig_470	713	710137	710430	1	C		isochorismate pyruvate lyase [EC:4.2.99.21]								Chorismate mutase type II [PF01817.24]					0
BN30871_contig_470_714		BN30871	contig_470	714	710432	711022	1	E															0
BN30871_contig_470_715		BN30871	contig_470	715	711036	711416	-1	D										Low affinity iron permease [PF04120.15]					0
BN30871_contig_470_716		BN30871	contig_470	716	711541	711720	-1	E															0
BN30871_contig_470_717	K06888	BN30871	contig_470	717	711773	713698	-1	C		uncharacterized protein								Protein of unknown function, DUF255 [PF03190.18]; Thioredoxin-like [PF13899.9]					1
BN30871_contig_470_718	K04084	BN30871	contig_470	718	713796	715565	1	C		thioredoxin:protein disulfide reductase [EC:1.8.4.16]								Cytochrome C biogenesis protein transmembrane region [PF02683.18]; Thioredoxin-like [PF13899.9]; Thioredoxin [PF00085.23]; Thioredoxin-like domain [PF13098.9]					0
BN30871_contig_470_719	K00243	BN30871	contig_470	719	715558	716400	1	C		uncharacterized protein								S1 domain [PF13509.9]; CvfB-like winged helix domain [PF17783.4]					0
BN30871_contig_470_720		BN30871	contig_470	720	716492	718066	1	D										Endonuclease/Exonuclease/phosphatase family [PF19580.2]					0
BN30871_contig_470_721	K08973	BN30871	contig_470	721	718070	718504	1	C		protoporphyrinogen IX oxidase [EC:1.3.99.-]								Uncharacterised protein family (UPF0093) [PF03653.16]					0
BN30871_contig_470_722		BN30871	contig_470	722	718605	719246	1	D										Predicted membrane protein (DUF2231) [PF09990.12]					0
BN30871_contig_470_723		BN30871	contig_470	723	719243	719965	-1	D										tRNA pseudouridine synthase [PF01416.23]					0
BN30871_contig_470_724		BN30871	contig_470	724	719965	720987	-1	D										Lipopolysaccharide export system permease LptF/LptG [PF03739.17]					0
BN30871_contig_470_725	K02654	BN30871	contig_470	725	720980	721705	-1	C		leader peptidase (prepilin peptidase) / N-methyltransferase [EC:3.4.23.43 2.1.1.-]	MER1158223	A24A	MER1158223 - subfamily A24A unassigned peptidases (Sulfurovum sp. enrichment culture clone C5) [A24.UPA]#A24A#{peptidase unit: 29-230}~source CUV66417~	False	0.724	297	6.957e-75	Bacterial Peptidase A24 N-terminal domain [PF06750.16]					1
BN30871_contig_470_726		BN30871	contig_470	726	721708	722388	-1	D										Putative undecaprenyl diphosphate synthase [PF01255.22]					0
BN30871_contig_470_727	K13038	BN30871	contig_470	727	722385	723644	-1	C		phosphopantothenoylcysteine decarboxylase / phosphopantothenate---cysteine ligase [EC:4.1.1.36 6.3.2.5]								DNA / pantothenate metabolism flavoprotein [PF04127.18]; Flavoprotein [PF02441.22]					0
BN30871_contig_470_728		BN30871	contig_470	728	723813	724151	1	E															0
BN30871_contig_470_729	K04042	BN30871	contig_470	729	724130	725419	-1	C		bifunctional UDP-N-acetylglucosamine pyrophosphorylase / glucosamine-1-phosphate N-acetyltransferase [EC:2.7.7.23 2.3.1.157]								Nucleotidyl transferase [PF00483.26]; MobA-like NTP transferase domain [PF12804.10]; 2-C-methyl-D-erythritol 4-phosphate cytidylyltransferase [PF01128.22]					0
BN30871_contig_470_730	K00557	BN30871	contig_470	730	725534	726649	1	C		tRNA (uracil-5-)-methyltransferase [EC:2.1.1.35]								tRNA (Uracil-5-)-methyltransferase [PF05958.14]					0
BN30871_contig_470_731	K01991	BN30871	contig_470	731	727071	727814	1	C		polysaccharide biosynthesis/export protein								Polysaccharide biosynthesis/export protein [PF02563.19]; SLBB domain [PF10531.12]					0
BN30871_contig_470_732	K16692	BN30871	contig_470	732	727816	730143	1	C		tyrosine-protein kinase Etk/Wzc [EC:2.7.10.3]								AAA domain [PF13614.9]; NUBPL iron-transfer P-loop NTPase [PF10609.12]; G-rich domain on putative tyrosine kinase [PF13807.9]; Cellulose biosynthesis protein BcsQ [PF06564.15]; Chain length determinant protein [PF02706.18]; ATPase MipZ [PF09140.14]; CobQ/CobB/MinD/ParA nucleotide binding domain [PF01656.26]					0
BN30871_contig_470_733		BN30871	contig_470	733	730140	730871	1	D										Capsular polysaccharide synthesis, CpsB/CapC [PF19567.2]					0
BN30871_contig_470_734		BN30871	contig_470	734	730843	731232	1	E															0
BN30871_contig_470_735		BN30871	contig_470	735	731298	732221	1	D										Bacterial sugar transferase [PF02397.19]					0
BN30871_contig_470_736	K01791	BN30871	contig_470	736	732353	733501	1	C		UDP-N-acetylglucosamine 2-epimerase (non-hydrolysing) [EC:5.1.3.14]								UDP-N-acetylglucosamine 2-epimerase [PF02350.22]; CDP-Glycerol:Poly(glycerophosphate) glycerophosphotransferase [PF04464.17]					0
BN30871_contig_470_737	K02472	BN30871	contig_470	737	733494	734771	1	C		UDP-N-acetyl-D-mannosaminuronic acid dehydrogenase [EC:1.1.1.336]								UDP-glucose/GDP-mannose dehydrogenase family, NAD binding domain [PF03721.17]; UDP-glucose/GDP-mannose dehydrogenase family, central domain [PF00984.22]; UDP-glucose/GDP-mannose dehydrogenase family, UDP binding domain [PF03720.18]					0
BN30871_contig_470_738		BN30871	contig_470	738	734771	735958	1	D										Polysaccharide biosynthesis protein [PF02719.18]; GDP-mannose 4,6 dehydratase [PF16363.8]; NAD dependent epimerase/dehydratase family [PF01370.24]; short chain dehydrogenase [PF00106.28]					0
BN30871_contig_470_739	K13010	BN30871	contig_470	739	735961	737100	1	C		perosamine synthetase [EC:2.6.1.102]								DegT/DnrJ/EryC1/StrS aminotransferase family [PF01041.20]					0
BN30871_contig_470_740		BN30871	contig_470	740	737052	737672	1	D										PglD N-terminal domain [PF17836.4]					0
BN30871_contig_470_741	K18430	BN30871	contig_470	741	737669	738667	1	C		N,N'-diacetyllegionaminate synthase [EC:2.5.1.101]								NeuB family [PF03102.17]					0
BN30871_contig_470_742	K18429	BN30871	contig_470	742	738664	739809	1	C		GDP/UDP-N,N'-diacetylbacillosamine 2-epimerase (hydrolysing) [EC:3.2.1.184]								UDP-N-acetylglucosamine 2-epimerase [PF02350.22]					0
BN30871_contig_470_743	K21210	BN30871	contig_470	743	739806	740852	1	C		NDP-mannose synthase								Nucleotidyl transferase [PF00483.26]; MobA-like NTP transferase domain [PF12804.10]					0
BN30871_contig_470_744	K18431	BN30871	contig_470	744	740853	741764	1	C		CMP-N,N'-diacetyllegionaminic acid synthase [EC:2.7.7.82]								Oxidoreductase family, NAD-binding Rossmann fold [PF01408.25]					0
BN30871_contig_470_745	K18431	BN30871	contig_470	745	741765	742469	1	C		CMP-N,N'-diacetyllegionaminic acid synthase [EC:2.7.7.82]								Cytidylyltransferase [PF02348.22]					0
BN30871_contig_470_746	K16568	BN30871	contig_470	746	742472	743536	1	C		exopolysaccharide production protein ExoZ								Acyltransferase family [PF01757.25]					0
BN30871_contig_470_747		BN30871	contig_470	747	743530	744300	1	D										Enoyl-(Acyl carrier protein) reductase [PF13561.9]; short chain dehydrogenase [PF00106.28]					0
BN30871_contig_470_748		BN30871	contig_470	748	744297	745286	1	D										Oxidoreductase family, NAD-binding Rossmann fold [PF01408.25]					0
BN30871_contig_470_749		BN30871	contig_470	749	745300	746244	1	D										Oxidoreductase family, NAD-binding Rossmann fold [PF01408.25]					0
BN30871_contig_470_750		BN30871	contig_470	750	746260	746925	1	E															0
BN30871_contig_470_751		BN30871	contig_470	751	746922	748193	1	D										Polysaccharide biosynthesis protein [PF01943.20]; Polysaccharide biosynthesis protein [PF13440.9]; Polysaccharide biosynthesis C-terminal domain [PF14667.9]					0
BN30871_contig_470_752		BN30871	contig_470	752	748234	748692	1	D										Hexapeptide repeat of succinyl-transferase [PF14602.9]					0
BN30871_contig_470_753		BN30871	contig_470	753	748689	750053	1	E															0
BN30871_contig_470_754		BN30871	contig_470	754	750050	750631	1	E															0
BN30871_contig_470_755		BN30871	contig_470	755	750621	751808	1	E															0
BN30871_contig_470_756		BN30871	contig_470	756	751802	753028	1	E															0
BN30871_contig_470_757		BN30871	contig_470	757	753025	754119	1	D										Glycosyl transferases group 1 [PF00534.23]; Glycosyl transferases group 1 [PF13692.9]	GT4	GT4 sucrose synthase (EC 2.4.1.13); sucrose-phosphate synthase (EC 2.4.1.14); alpha-glucosyltransferase (EC 2.4.1.52); lipopolysaccharide N-acetylglucosaminyltransferase (EC 2.4.1.56); phosphatidylinositol alpha-mannosyltransferase (EC 2.4.1.57); GDP-Man: Man1GlcNAc2-PP-dolichol alpha-1,3-mannosyltransferase (EC 2.4.1.132); GDP-Man: Man3GlcNAc2-PP-dolichol/Man4GlcNAc2-PP-dolichol alpha-1,2-mannos…	2.4.1.131,2.4.1.13,2.4.1.14,2.4.1.157,2.4.1.198,2.4.1.208,2.4.1.21,2.4.1.231,2.4.1.241,2.4.1.245,2.4.1.252,2.4.1.257,2.4.1.270,2.4.1.283,2.4.1.285,2.4.1.290,2.4.1.342,2.4.1.57,2.4.1.-,2.4.2.-,2.4.1.132	GT4.hmm	0
BN30871_contig_470_758		BN30871	contig_470	758	754119	754559	1	D										Hexapeptide repeat of succinyl-transferase [PF14602.9]					0
BN30871_contig_470_759		BN30871	contig_470	759	754556	754705	1	E															0
BN30871_contig_470_760		BN30871	contig_470	760	754804	755550	1	D										Glycosyl transferase WecG/TagA/CpsF family [PF03808.16]	GT26	GT26 UDP-ManNAcA: beta-N-acetyl mannosaminuronyltransferase (EC 2.4.1.-); UDP-ManNAc: beta-N-acetyl-mannosaminyltransferase (EC 2.4.1.-); UDP-Glc: beta-1,4-glucosyltransferase (EC 2.4.1.-); UDP-Gal: beta-1,4-galactosyltransferase (EC 2.4.1.-)	2.4.1.-	GT26.hmm	0
BN30871_contig_470_761		BN30871	contig_470	761	755555	755755	-1	E															0
BN30871_contig_470_762	K07100	BN30871	contig_470	762	755861	756502	-1	C		putative phosphoribosyl transferase	MER0153302	S09X	MER0153302 - family S9 unassigned peptidases (Thioalkalivibrio sulfidophilus) [S09.UPW]#S09X#{peptidase unit: 6-215}~source ACL72772~	False	0.62	252	7.966e-72	Alpha/beta hydrolase domain [PF20408.1]; Dienelactone hydrolase family [PF01738.21]; Prolyl oligopeptidase family [PF00326.24]; X-Pro dipeptidyl-peptidase (S15 family) [PF02129.21]; Serine aminopeptidase, S33 [PF12146.11]; BAAT / Acyl-CoA thioester hydrolase C terminal [PF08840.14]					0
BN30871_contig_470_763	K07100	BN30871	contig_470	763	756521	757171	-1	C		putative phosphoribosyl transferase								Phosphoribosyl transferase domain [PF00156.30]; Uracil phosphoribosyltransferase [PF14681.9]					0
BN30871_contig_470_764		BN30871	contig_470	764	757392	757592	-1	E															0
BN30871_contig_470_765		BN30871	contig_470	765	757648	757926	-1	D										Coenzyme PQQ synthesis protein D (PqqD) [PF05402.15]					0
BN30871_contig_470_766		BN30871	contig_470	766	758039	758923	1	D										HPr Serine kinase C-terminal domain [PF07475.15]					0
BN30871_contig_470_767		BN30871	contig_470	767	758889	760175	1	E															0
BN30871_contig_470_768		BN30871	contig_470	768	760165	761232	1	D										FAD binding domain [PF01494.22]; Lycopene cyclase protein [PF05834.15]; Tryptophan halogenase [PF04820.17]; FAD dependent oxidoreductase [PF12831.10]; FAD dependent oxidoreductase [PF01266.27]; FAD binding domain [PF00890.27]; HI0933-like protein [PF03486.17]; Pyridine nucleotide-disulphide oxidoreductase [PF07992.17]					0
BN30871_contig_470_769		BN30871	contig_470	769	761515	761661	-1	E															0
BN30871_contig_470_770	K01953	BN30871	contig_470	770	761704	763599	-1	C		asparagine synthase (glutamine-hydrolysing) [EC:6.3.5.4]	MER0153823	C44	MER0153823 - family C44 non-peptidase homologues (Cyanothece sp. PCC 7425) [C44.UNW]#C44#{peptidase unit: 1-297}~source ACL45292~	False	0.348	145	5.952e-18	Asparagine synthase [PF00733.24]; Glutamine amidotransferase domain [PF13537.9]					0
BN30871_contig_470_771		BN30871	contig_470	771	764473	764748	1	D										Coenzyme PQQ synthesis protein D (PqqD) [PF05402.15]					0
BN30871_contig_470_772		BN30871	contig_470	772	764741	765187	1	D										Transglutaminase-like superfamily [PF13471.9]					0
BN30871_contig_470_773		BN30871	contig_470	773	765227	767017	1	D										ABC transporter [PF00005.30]					0
BN30871_contig_470_774		BN30871	contig_470	774	767017	768201	1	D										Uncharacterised nucleotidyltransferase [PF14907.9]					0
BN30871_contig_470_775	K20950	BN30871	contig_470	775	768211	768594	1	C		polysaccharide biosynthesis protein VpsQ								VanZ like family [PF04892.15]					0
BN30871_contig_470_776		BN30871	contig_470	776	768656	769168	-1	D										Outer membrane protein beta-barrel domain [PF13505.9]; OprF membrane domain [PF05736.14]					0
BN30871_contig_470_777	K06929	BN30871	contig_470	777	769297	769722	-1	C		uncharacterized protein								CoA binding domain [PF13380.9]					0
BN30871_contig_470_778	K01754	BN30871	contig_470	778	769822	771033	1	C		threonine dehydratase [EC:4.3.1.19]								Pyridoxal-phosphate dependent enzyme [PF00291.28]					0
BN30871_contig_470_779	K01524	BN30871	contig_470	779	771033	771941	1	C		exopolyphosphatase / guanosine-5'-triphosphate,3'-diphosphate pyrophosphatase [EC:3.6.1.11 3.6.1.40]								Ppx/GppA phosphatase family [PF02541.19]					0
BN30871_contig_470_780	K01652	BN30871	contig_470	780	772264	773958	1	C		acetolactate synthase I/II/III large subunit [EC:2.2.1.6]								Thiamine pyrophosphate enzyme, N-terminal TPP binding domain [PF02776.21]; Thiamine pyrophosphate enzyme, C-terminal TPP binding domain [PF02775.24]; Thiamine pyrophosphate enzyme, central domain [PF00205.25]					0
BN30871_contig_470_781	K01653	BN30871	contig_470	781	773958	774428	1	C		acetolactate synthase I/III small subunit [EC:2.2.1.6]								ACT domain [PF13710.9]; Small subunit of acetolactate synthase [PF10369.12]					0
BN30871_contig_470_782	K02536	BN30871	contig_470	782	774438	775394	1	C		UDP-3-O-[3-hydroxymyristoyl] glucosamine N-acyltransferase [EC:2.3.1.191]								UDP-3-O-[3-hydroxymyristoyl] glucosamine N-acyltransferase, LpxD [PF04613.17]; Hexapeptide repeat of succinyl-transferase [PF14602.9]					0
BN30871_contig_470_783		BN30871	contig_470	783	775423	775653	1	E															0
BN30871_contig_470_784	K01869	BN30871	contig_470	784	775995	778451	1	C		leucyl-tRNA synthetase [EC:6.1.1.4]								tRNA synthetases class I (I, L, M and V) [PF00133.25]; Leucyl-tRNA synthetase, Domain 2 [PF13603.9]; tRNA synthetases class I (M) [PF09334.14]; tRNA synthetases class I (C) catalytic domain [PF01406.22]					0
BN30871_contig_470_785		BN30871	contig_470	785	778445	778960	1	E															0
BN30871_contig_470_786		BN30871	contig_470	786	778957	780111	1	D										Mur ligase middle domain [PF08245.15]					0
BN30871_contig_470_787	K19304	BN30871	contig_470	787	780108	780986	1	C		murein DD-endopeptidase [EC:3.4.24.-]	MER0166868	M23B	MER0166868 - subfamily M23B unassigned peptidases (Vibrio sp. AND4) [M23.UPB]#M23B#{peptidase unit: 104-274}~source ZP_02195329~	False	0.546	160	9.093e-39	Peptidase family M23 [PF01551.25]					0
BN30871_contig_470_788		BN30871	contig_470	788	780953	781405	1	D										Polymer-forming cytoskeletal [PF04519.16]					0
BN30871_contig_470_789	K03723	BN30871	contig_470	789	781423	784356	1	C		transcription-repair coupling factor (superfamily II helicase) [EC:5.6.2.4]								UvrB interaction domain [PF17757.4]; TRCF domain [PF03461.18]; CarD-like/TRCF domain [PF02559.19]; Type III restriction enzyme, res subunit [PF04851.18]; Helicase conserved C-terminal domain [PF00271.34]					0
BN30871_contig_470_790		BN30871	contig_470	790	784416	785153	1	D										SdiA-regulated [PF06977.14]					0
BN30871_contig_470_791	K03924	BN30871	contig_470	791	785240	786196	1	C		MoxR-like ATPase [EC:3.6.3.-]								ATPase family associated with various cellular activities (AAA) [PF07726.14]; AAA domain (dynein-related subfamily) [PF07728.17]; AAA lid domain [PF17863.4]; MoxR domain in the MoxR-vWA-beta-propeller ternary systems [PF20030.2]; Holliday junction DNA helicase RuvB P-loop domain [PF05496.15]; Magnesium chelatase, subunit ChlI [PF01078.24]					0
BN30871_contig_470_792		BN30871	contig_470	792	786208	787035	1	D										Protein of unknown function DUF58 [PF01882.21]					0
BN30871_contig_470_793		BN30871	contig_470	793	787038	787421	1	E															0
BN30871_contig_470_794		BN30871	contig_470	794	787414	788289	1	D										von Willebrand factor type A domain [PF00092.31]					0
BN30871_contig_470_795		BN30871	contig_470	795	788291	789127	1	D										von Willebrand factor type A domain [PF13519.9]					0
BN30871_contig_470_796		BN30871	contig_470	796	789124	789738	1	D										Tetratricopeptide repeat [PF13424.9]; Anaphase-promoting complex, cyclosome, subunit 3 [PF12895.10]; TPR repeat [PF13414.9]; Tetratricopeptide repeat [PF13432.9]; Soluble NSF attachment protein, SNAP [PF14938.9]; Tetratricopeptide repeat [PF13429.9]; Outer membrane lipoprotein [PF13525.9]					0
BN30871_contig_470_797		BN30871	contig_470	797	789722	790651	1	D										BatD DUF11 like domain [PF13584.9]					0
BN30871_contig_470_798	K04517	BN30871	contig_470	798	790677	791516	-1	C		prephenate dehydrogenase [EC:1.3.1.12]								Prephenate dehydrogenase, nucleotide-binding domain [PF02153.20]; Prephenate dehydrogenase, dimerization domain [PF20463.1]					0
BN30871_contig_470_799	K07277	BN30871	contig_470	799	791672	793972	1	C		outer membrane protein insertion porin family								Omp85 superfamily domain [PF01103.26]; Surface antigen variable number repeat [PF07244.18]					0
BN30871_contig_470_800	K01524	BN30871	contig_470	800	794048	795553	-1	C		exopolyphosphatase / guanosine-5'-triphosphate,3'-diphosphate pyrophosphatase [EC:3.6.1.11 3.6.1.40]								Ppx/GppA phosphatase family [PF02541.19]					0
BN30871_contig_470_801		BN30871	contig_470	801	795561	795812	-1	D										4Fe-4S dicluster domain [PF14697.9]; 4Fe-4S dicluster domain [PF12838.10]; 4Fe-4S dicluster domain [PF13187.9]; 4Fe-4S dicluster domain [PF13247.9]; 4Fe-4S double cluster binding domain [PF13484.9]; Growth factor receptor domain IV [PF14843.9]					0
BN30871_contig_470_802		BN30871	contig_470	802	795890	797152	-1	D										Histidine kinase-, DNA gyrase B-, and HSP90-like ATPase [PF02518.29]; His Kinase A (phospho-acceptor) domain [PF00512.28]					0
BN30871_contig_470_803		BN30871	contig_470	803	797185	797856	-1	D										Response regulator receiver domain [PF00072.27]; Transcriptional regulatory protein, C terminal [PF00486.31]					0
BN30871_contig_470_804		BN30871	contig_470	804	797926	798255	-1	D										Dihydroneopterin aldolase [PF02152.21]					0
BN30871_contig_470_805	K08591	BN30871	contig_470	805	798255	798866	-1	C		acyl phosphate:glycerol-3-phosphate acyltransferase [EC:2.3.1.275]								Glycerol-3-phosphate acyltransferase [PF02660.18]					0
BN30871_contig_470_806	K03517	BN30871	contig_470	806	799239	800228	1	C		quinolinate synthase [EC:2.5.1.72]								Quinolinate synthetase A protein [PF02445.19]					0
BN30871_contig_470_807	K00767	BN30871	contig_470	807	800241	801062	1	C		nicotinate-nucleotide pyrophosphorylase (carboxylating) [EC:2.4.2.19]								Quinolinate phosphoribosyl transferase, C-terminal domain [PF01729.22]; Quinolinate phosphoribosyl transferase, N-terminal domain [PF02749.19]					0
BN30871_contig_470_808	K02535	BN30871	contig_470	808	801111	802001	1	C		UDP-3-O-[3-hydroxymyristoyl] N-acetylglucosamine deacetylase [EC:3.5.1.108]								UDP-3-O-acyl N-acetylglycosamine deacetylase [PF03331.16]	CE11	CE11 UDP-3-0-acyl N-acetylglucosamine deacetylase (EC 3.5.1.108).	3.5.1.108	CE11.hmm	0
BN30871_contig_470_809		BN30871	contig_470	809	801955	802443	1	E															0
BN30871_contig_470_810	K00872	BN30871	contig_470	810	802455	803336	1	C		homoserine kinase [EC:2.7.1.39]													0
BN30871_contig_470_811	K07742	BN30871	contig_470	811	803360	803596	1	C		uncharacterized protein								Protein of unknown function (DUF448) [PF04296.16]					0
BN30871_contig_470_812	K02519	BN30871	contig_470	812	803589	806096	1	C		translation initiation factor IF-2								Elongation factor Tu GTP binding domain [PF00009.30]; Translation-initiation factor 2 [PF11987.11]; Ethanolamine utilisation - propanediol utilisation [PF10662.12]; ADP-ribosylation factor family [PF00025.24]; Ras family [PF00071.25]; Translation initiation factor IF-2, N-terminal region [PF04760.18]					0
BN30871_contig_470_813	K02834	BN30871	contig_470	813	806093	806464	1	C		ribosome-binding factor A								Ribosome-binding factor A [PF02033.21]					0
BN30871_contig_470_814	K09748	BN30871	contig_470	814	806451	806888	1	C		ribosome maturation factor RimP								RimP N-terminal domain [PF02576.20]; RimP C-terminal SH3 domain [PF17384.5]					0
BN30871_contig_470_815	K11752	BN30871	contig_470	815	806913	807896	1	C		diaminohydroxyphosphoribosylaminopyrimidine deaminase / 5-amino-6-(5-phosphoribosylamino)uracil reductase [EC:3.5.4.26 1.1.1.193]								Cytidine and deoxycytidylate deaminase zinc-binding region [PF00383.26]; MafB19-like deaminase [PF14437.9]; RibD C-terminal domain [PF01872.20]; Invertebrate-AID/APOBEC-deaminase [PF18785.4]					0
BN30871_contig_470_816		BN30871	contig_470	816	807893	808621	1	D										ubiE/COQ5 methyltransferase family [PF01209.21]; Methyltransferase domain [PF13489.9]; Methyltransferase domain [PF08241.15]; Methyltransferase domain [PF13847.9]; Methyltransferase domain [PF13649.9]; Methyltransferase domain [PF08242.15]					0
BN30871_contig_470_817	K03601	BN30871	contig_470	817	808630	809892	1	C		exodeoxyribonuclease VII large subunit [EC:3.1.11.6]								Exonuclease VII, large subunit [PF02601.18]; OB-fold nucleic acid binding domain [PF13742.9]					0
BN30871_contig_470_818	K01875	BN30871	contig_470	818	809895	811142	-1	C		seryl-tRNA synthetase [EC:6.1.1.11]								tRNA synthetase class II core domain (G, H, P, S and T) [PF00587.28]; Seryl-tRNA synthetase N-terminal domain [PF02403.25]					0
BN30871_contig_470_819	K04078	BN30871	contig_470	819	811531	811791	1	C		chaperonin GroES								Chaperonin 10 Kd subunit [PF00166.24]					0
BN30871_contig_470_820	K04077	BN30871	contig_470	820	811824	813449	1	C		chaperonin GroEL								TCP-1/cpn60 chaperonin family [PF00118.27]					0
BN30871_contig_470_821		BN30871	contig_470	821	813493	814716	-1	D										His Kinase A (phospho-acceptor) domain [PF00512.28]; Histidine kinase-, DNA gyrase B-, and HSP90-like ATPase [PF02518.29]					0
BN30871_contig_470_822		BN30871	contig_470	822	814720	815400	-1	D										Response regulator receiver domain [PF00072.27]; Transcriptional regulatory protein, C terminal [PF00486.31]					0
BN30871_contig_470_823		BN30871	contig_470	823	815385	815765	-1	E															0
BN30871_contig_470_824		BN30871	contig_470	824	815762	816886	-1	D										Dihaem cytochrome c [PF09626.13]; Prokaryotic cytochrome b561 [PF01292.23]					2
BN30871_contig_470_825		BN30871	contig_470	825	816879	817400	-1	D										Dihaem cytochrome c [PF09626.13]					2
BN30871_contig_470_826		BN30871	contig_470	826	817412	817828	-1	D										Domain of unknown function (DUF1924) [PF09086.14]					1
BN30871_contig_470_827		BN30871	contig_470	827	817979	819250	-1	D										Sodium:dicarboxylate symporter family [PF00375.21]					0
BN30871_contig_470_828		BN30871	contig_470	828	819377	819985	-1	D										Fumarylacetoacetate (FAA) hydrolase family [PF01557.21]					0
BN30871_contig_470_829		BN30871	contig_470	829	819960	820652	-1	D										Protein of unknown function (DUF502) [PF04367.16]					0
BN30871_contig_470_830	K01649	BN30871	contig_470	830	820653	822215	-1	C		2-isopropylmalate synthase [EC:2.3.3.13]								HMGL-like [PF00682.22]; LeuA allosteric (dimerisation) domain [PF08502.13]					0
BN30871_contig_470_831	K00548	BN30871	contig_470	831	822550	826056	1	C		5-methyltetrahydrofolate--homocysteine methyltransferase [EC:2.1.1.13]								Vitamin B12 dependent methionine synthase, activation domain [PF02965.20]; Homocysteine S-methyltransferase [PF02574.19]; B12 binding domain [PF02607.20]; B12 binding domain [PF02310.22]					0
BN30871_contig_470_832		BN30871	contig_470	832	826057	827220	1	E															0
BN30871_contig_470_833		BN30871	contig_470	833	827311	828630	-1	D										DEAD/DEAH box helicase [PF00270.32]; Helicase conserved C-terminal domain [PF00271.34]; Type III restriction enzyme, res subunit [PF04851.18]					0
BN30871_contig_470_834		BN30871	contig_470	834	828868	829167	1	D										6-O-methylguanine DNA methyltransferase, DNA binding domain [PF01035.23]					0
BN30871_contig_470_835		BN30871	contig_470	835	829162	829500	-1	D										Mannose-6-phosphate isomerase [PF01050.21]					0
BN30871_contig_470_836	K07216	BN30871	contig_470	836	829501	829911	-1	C		hemerythrin								Hemerythrin HHE cation binding domain [PF01814.26]					0
BN30871_contig_470_837		BN30871	contig_470	837	829984	830619	1	D										Cyclic nucleotide-binding domain [PF00027.32]; Crp-like helix-turn-helix domain [PF13545.9]					0
BN30871_contig_470_838		BN30871	contig_470	838	830616	831548	-1	D										Methyltransferase domain [PF13847.9]; Methyltransferase domain [PF08242.15]					0
BN30871_contig_470_839		BN30871	contig_470	839	831545	832132	-1	D										Prokaryotic cytochrome b561 [PF01292.23]					0
BN30871_contig_470_840	K06158	BN30871	contig_470	840	832249	834084	-1	C		ATP-binding cassette, subfamily F, member 3								ABC transporter [PF00005.30]; ABC transporter [PF12848.10]; RecF/RecN/SMC N terminal domain [PF02463.22]					0
BN30871_contig_470_841	K01270	BN30871	contig_470	841	834152	835417	1	C		dipeptidase D [EC:3.4.13.-]	MER0493026	M20C	MER0493026 - subfamily M20C unassigned peptidases (Sulfurovum sp. enrichment culture clone C5) [M20.UPC]#M20C#{peptidase unit: 8-419}~source CUV66471~	True	0.64	520	1.105e-147						0
BN30871_contig_470_842	K10773	BN30871	contig_470	842	835447	836091	-1	C		endonuclease III [EC:4.2.99.18]								HhH-GPD superfamily base excision DNA repair protein [PF00730.28]					0
BN30871_contig_470_843	K03769	BN30871	contig_470	843	836202	837041	1	C		peptidyl-prolyl cis-trans isomerase C [EC:5.2.1.8]								PPIC-type PPIASE domain [PF13145.9]; PPIC-type PPIASE domain [PF13616.9]; PPIC-type PPIASE domain [PF00639.24]					0
BN30871_contig_470_844		BN30871	contig_470	844	837115	837588	1	E															0
BN30871_contig_470_845	K01624	BN30871	contig_470	845	837602	838669	1	C		fructose-bisphosphate aldolase, class II [EC:4.1.2.13]								Fructose-bisphosphate aldolase class-II [PF01116.23]					0
BN30871_contig_470_846		BN30871	contig_470	846	838675	839592	1	E															0
BN30871_contig_470_847	K00013	BN30871	contig_470	847	839589	840884	1	C		histidinol dehydrogenase [EC:1.1.1.23]								Histidinol dehydrogenase [PF00815.23]					0
BN30871_contig_470_848	K09165	BN30871	contig_470	848	840903	841121	-1	C		dodecin								Dodecin [PF07311.15]					0
BN30871_contig_470_849	K03743	BN30871	contig_470	849	842099	842593	-1	C		nicotinamide-nucleotide amidase [EC:3.5.1.42]								Competence-damaged protein [PF02464.20]					0
BN30871_contig_470_850	K01870	BN30871	contig_470	850	842696	845455	1	C		isoleucyl-tRNA synthetase [EC:6.1.1.5]								tRNA synthetases class I (I, L, M and V) [PF00133.25]; tRNA synthetases class I (M) [PF09334.14]; Anticodon-binding domain of tRNA ligase [PF08264.16]; tRNA synthetases class I (C) catalytic domain [PF01406.22]; Leucyl-tRNA synthetase, Domain 2 [PF13603.9]; tRNA synthetases class I (K) [PF01921.21]					0
BN30871_contig_470_851		BN30871	contig_470	851	845448	845579	1	E															0
BN30871_contig_470_852	K02433	BN30871	contig_470	852	845576	846913	1	C		aspartyl-tRNA(Asn)/glutamyl-tRNA(Gln) amidotransferase subunit A [EC:6.3.5.6 6.3.5.7]								Amidase [PF01425.24]					0
BN30871_contig_470_853	K00088	BN30871	contig_470	853	846923	848371	1	C		IMP dehydrogenase [EC:1.1.1.205]								IMP dehydrogenase / GMP reductase domain [PF00478.28]; CBS domain [PF00571.31]; FMN-dependent dehydrogenase [PF01070.21]; Putative N-acetylmannosamine-6-phosphate epimerase [PF04131.17]; Histidine biosynthesis protein [PF00977.24]					0
BN30871_contig_470_854	K01740	BN30871	contig_470	854	848627	849892	1	C		O-acetylhomoserine (thiol)-lyase [EC:2.5.1.49]								Cys/Met metabolism PLP-dependent enzyme [PF01053.23]; Aminotransferase class-V [PF00266.22]; DegT/DnrJ/EryC1/StrS aminotransferase family [PF01041.20]					0
BN30871_contig_470_855		BN30871	contig_470	855	849896	850309	1	D										Iron-dependent Transcriptional regulator [PF02082.23]					0
BN30871_contig_470_856	K01738	BN30871	contig_470	856	850319	851239	1	C		cysteine synthase [EC:2.5.1.47]								Pyridoxal-phosphate dependent enzyme [PF00291.28]					0
BN30871_contig_470_857	K00641	BN30871	contig_470	857	851512	852615	1	C		homoserine O-acetyltransferase/O-succinyltransferase [EC:2.3.1.31 2.3.1.46]	MER0235595	S33	MER0235595 - family S33 unassigned peptidases (Nitratifractor salsuginis) [S33.UPW]#S33#{peptidase unit: 1-363}~source YP_004167447~	True	0.808	604	7.849e-191	alpha/beta hydrolase fold [PF00561.23]					0
BN30871_contig_470_858	K03602	BN30871	contig_470	858	852612	852815	1	C		exodeoxyribonuclease VII small subunit [EC:3.1.11.6]								Exonuclease VII small subunit [PF02609.19]					0
BN30871_contig_470_859		BN30871	contig_470	859	852812	853612	1	D										Carbon-nitrogen hydrolase [PF00795.25]					0
BN30871_contig_470_860		BN30871	contig_470	860	853624	854295	1	D										ThiF family [PF00899.24]					0
BN30871_contig_470_861	K09022	BN30871	contig_470	861	854374	854751	1	C		2-iminobutanoate/2-iminopropanoate deaminase [EC:3.5.99.10]								Endoribonuclease L-PSP [PF01042.24]; YjgF/chorismate_mutase-like, putative endoribonuclease [PF14588.9]					0
BN30871_contig_470_862	K02888	BN30871	contig_470	862	854881	855186	1	C		large subunit ribosomal protein L21								Ribosomal prokaryotic L21 protein [PF00829.24]					0
BN30871_contig_470_863	K02899	BN30871	contig_470	863	855196	855450	1	C		large subunit ribosomal protein L27								Ribosomal L27 protein [PF01016.22]					0
BN30871_contig_470_864	K03979	BN30871	contig_470	864	855658	856749	1	C		GTPase [EC:3.6.5.-]								GTP1/OBG [PF01018.25]; 50S ribosome-binding GTPase [PF01926.26]; Ferrous iron transport protein B [PF02421.21]					0
BN30871_contig_470_865		BN30871	contig_470	865	856752	857513	1	D										Amino acid kinase family [PF00696.31]					0
BN30871_contig_470_866	K00604	BN30871	contig_470	866	857818	858729	1	C		methionyl-tRNA formyltransferase [EC:2.1.2.9]								Formyl transferase [PF00551.22]; Formyl transferase, C-terminal domain [PF02911.21]					0
BN30871_contig_470_867		BN30871	contig_470	867	858674	859345	1	D										Biotin/lipoate A/B protein ligase family [PF03099.22]					0
BN30871_contig_470_868	K03496	BN30871	contig_470	868	859342	860127	1	C		chromosome partitioning protein								AAA domain [PF13614.9]; VirC1 protein [PF07015.14]; Cellulose biosynthesis protein BcsQ [PF06564.15]; ATPase MipZ [PF09140.14]; NUBPL iron-transfer P-loop NTPase [PF10609.12]; CobQ/CobB/MinD/ParA nucleotide binding domain [PF01656.26]; Anion-transporting ATPase [PF02374.18]; 4Fe-4S iron sulfur cluster binding proteins, NifH/frxC family [PF00142.21]					0
BN30871_contig_470_869	K03497	BN30871	contig_470	869	860130	860996	1	C		ParB family transcriptional regulator, chromosome partitioning protein								ParB/Sulfiredoxin domain [PF02195.21]; HTH domain found in ParB protein [PF17762.4]					0
BN30871_contig_470_870	K02109	BN30871	contig_470	870	861060	861482	1	C		F-type H+-transporting ATPase subunit b								ATP synthase B/B' CF(0) [PF00430.21]					0
BN30871_contig_470_871	K02109	BN30871	contig_470	871	861491	862051	1	C		F-type H+-transporting ATPase subunit b								ATP synthase B/B' CF(0) [PF00430.21]					0
BN30871_contig_470_872		BN30871	contig_470	872	862051	862587	1	D										ATP synthase delta (OSCP) subunit [PF00213.21]					0
BN30871_contig_470_873	K02111	BN30871	contig_470	873	862616	864130	1	C		F-type H+/Na+-transporting ATPase subunit alpha [EC:7.1.2.2 7.2.2.1]								ATP synthase alpha/beta family, nucleotide-binding domain [PF00006.28]; ATP synthase alpha/beta chain, C terminal domain [PF00306.30]; ATP synthase alpha/beta family, beta-barrel domain [PF02874.26]; Photosystem I psaA/psaB protein [PF00223.22]					0
BN30871_contig_470_874	K02115	BN30871	contig_470	874	864140	865027	1	C		F-type H+-transporting ATPase subunit gamma								ATP synthase [PF00231.22]					0
BN30871_contig_470_875	K02112	BN30871	contig_470	875	865047	866450	1	C		F-type H+/Na+-transporting ATPase subunit beta [EC:7.1.2.2 7.2.2.1]								ATP synthase alpha/beta family, nucleotide-binding domain [PF00006.28]; ATP synthase alpha/beta family, beta-barrel domain [PF02874.26]; T3SS EscN ATPase C-terminal domain [PF18269.4]					0
BN30871_contig_470_876	K02114	BN30871	contig_470	876	866467	866853	1	C		F-type H+-transporting ATPase subunit epsilon								ATP synthase, Delta/Epsilon chain, beta-sandwich domain [PF02823.19]					0
BN30871_contig_470_877	K03561	BN30871	contig_470	877	866854	867441	1	C		biopolymer transport protein ExbB								MotA/TolQ/ExbB proton channel family [PF01618.19]					0
BN30871_contig_470_878	K03559	BN30871	contig_470	878	867442	867825	1	C		biopolymer transport protein ExbD								Biopolymer transport protein ExbD/TolR [PF02472.19]					0
BN30871_contig_470_879		BN30871	contig_470	879	867829	868692	1	E															0
BN30871_contig_470_880		BN30871	contig_470	880	868692	869942	1	E															0
BN30871_contig_470_881	K03640	BN30871	contig_470	881	869988	870551	1	C		peptidoglycan-associated lipoprotein								OmpA family [PF00691.23]					0
BN30871_contig_470_882		BN30871	contig_470	882	870554	871264	1	E															0
BN30871_contig_470_883	K03775	BN30871	contig_470	883	871354	871917	1	C		FKBP-type peptidyl-prolyl cis-trans isomerase SlyD [EC:5.2.1.8]								FKBP-type peptidyl-prolyl cis-trans isomerase [PF00254.31]					0
BN30871_contig_470_884		BN30871	contig_470	884	872088	872828	1	D										Ferredoxin thioredoxin reductase catalytic beta chain [PF02943.18]; Rhodanese-like domain [PF00581.23]					0
BN30871_contig_470_885		BN30871	contig_470	885	872832	873680	-1	D			MER0808098	I87	MER0808098 - family I87 unassigned peptidase inhibitors (Sulfurovum sp. AR) [I87.UPW]#I87#{inhibitor unit: 10-230}~source I2K4U0~	True	0.774	351	7.795e-105	SPFH domain / Band 7 family [PF01145.28]					0
BN30871_contig_470_886	K07340	BN30871	contig_470	886	873700	874137	-1	C		inner membrane protein								NfeD-like C-terminal, partner-binding [PF01957.21]					0
BN30871_contig_470_887	K00645	BN30871	contig_470	887	874298	875239	1	C		[acyl-carrier-protein] S-malonyltransferase [EC:2.3.1.39]								Acyl transferase domain [PF00698.24]					0
BN30871_contig_470_888	K18284	BN30871	contig_470	888	875236	875922	1	C		adenosylhomocysteine/aminodeoxyfutalosine nucleosidase [EC:3.2.2.9 3.2.2.30]								Phosphorylase superfamily [PF01048.23]					0
BN30871_contig_470_889	K14058	BN30871	contig_470	889	875919	876710	1	C		tRNA 2-thiocytidine biosynthesis protein TtcA								PP-loop family [PF01171.23]; Queuosine biosynthesis protein QueC [PF06508.16]; Phosphoadenosine phosphosulfate reductase family [PF01507.22]					0
BN30871_contig_470_890	K06180	BN30871	contig_470	890	876707	877678	1	C		23S rRNA pseudouridine1911/1915/1917 synthase [EC:5.4.99.23]								RNA pseudouridylate synthase [PF00849.25]; S4 domain [PF01479.28]					0
BN30871_contig_470_891	K03439	BN30871	contig_470	891	877665	878843	1	C		tRNA (guanine-N7-)-methyltransferase [EC:2.1.1.33]								Putative methyltransferase [PF02390.20]					0
BN30871_contig_470_892		BN30871	contig_470	892	878836	879510	1	D										ABC transporter [PF00005.30]					0
BN30871_contig_470_893		BN30871	contig_470	893	879497	880312	1	E															0
BN30871_contig_470_894		BN30871	contig_470	894	880309	881619	1	D			MER0235610	M23B	MER0235610 - subfamily M23B non-peptidase homologues (Nitratifractor salsuginis) [M23.UNB]#M23B#{peptidase unit: 63-432}~source YP_004167868~	False	0.407	252	2.9e-55	Peptidase family M23 [PF01551.25]					0
BN30871_contig_470_895	K09903	BN30871	contig_470	895	881683	882390	1	C		uridylate kinase [EC:2.7.4.22]								Amino acid kinase family [PF00696.31]					0
BN30871_contig_470_896	K03060	BN30871	contig_470	896	882408	882617	1	C		DNA-directed RNA polymerase subunit omega [EC:2.7.7.6]								RNA polymerase Rpb6 [PF01192.25]					0
BN30871_contig_470_897		BN30871	contig_470	897	882624	884777	1	D										HD domain [PF13328.9]; Region found in RelA / SpoT proteins [PF04607.20]; TGS domain [PF02824.24]					0
BN30871_contig_470_898	K01866	BN30871	contig_470	898	884794	885993	1	C		tyrosyl-tRNA synthetase [EC:6.1.1.1]								tRNA synthetases class I (W and Y) [PF00579.28]					0
BN30871_contig_470_899	K00459	BN30871	contig_470	899	885993	887093	1	C		nitronate monooxygenase [EC:1.13.12.16]								Nitronate monooxygenase [PF03060.18]; Dihydroorotate dehydrogenase [PF01180.24]					0
BN30871_contig_470_900	K01448	BN30871	contig_470	900	887101	888276	1	C		N-acetylmuramoyl-L-alanine amidase [EC:3.5.1.28]								N-acetylmuramoyl-L-alanine amidase [PF01520.21]					0
BN30871_contig_470_901	K01507	BN30871	contig_470	901	888378	888896	-1	C		inorganic pyrophosphatase [EC:3.6.1.1]								Inorganic pyrophosphatase [PF00719.22]					0
BN30871_contig_470_902	K15270	BN30871	contig_470	902	889061	889930	1	C		S-adenosylmethionine uptake transporter								EamA-like transporter family [PF00892.23]					0
BN30871_contig_470_903	K09022	BN30871	contig_470	903	890052	890570	1	C		2-iminobutanoate/2-iminopropanoate deaminase [EC:3.5.99.10]								Endoribonuclease L-PSP [PF01042.24]					0
BN30871_contig_470_904		BN30871	contig_470	904	890698	891165	1	D										Activator of Hsp90 ATPase homolog 1-like protein [PF08327.14]					0
BN30871_contig_470_905	K03782	BN30871	contig_470	905	891288	893465	1	C		catalase-peroxidase [EC:1.11.1.21]								Peroxidase [PF00141.26]	AA2	AA2 manganese peroxidase (EC 1.11.1.13); versatile peroxidase (EC 1.11.1.16); lignin peroxidase (EC 1.11.1.14); peroxidase (EC 1.11.1.-); cytochrome-c peroxidase (EC 1.11.1.5); ascorbate peroxidase (EC 1.11.1.11)	1.11.1.11,1.11.1.13,1.11.1.14,1.11.1.16,1.11.1.5,1.11.1.-	AA2.hmm	0
BN30871_contig_470_906		BN30871	contig_470	906	893602	894348	-1	D										Probable molybdopterin binding domain [PF00994.27]					0
BN30871_contig_470_907	K03086	BN30871	contig_470	907	894352	896343	-1	C		RNA polymerase primary sigma factor								Sigma-70 region 3 [PF04539.19]; Sigma-70 factor, region 1.2 [PF00140.23]; Sigma-70, region 4 [PF04545.19]; Sigma-70 region 2 [PF04542.17]					0
BN30871_contig_470_908	K01704	BN30871	contig_470	908	896472	896957	1	C		3-isopropylmalate/(R)-2-methylmalate dehydratase small subunit [EC:4.2.1.33 4.2.1.35]								Aconitase C-terminal domain [PF00694.22]					0
BN30871_contig_470_909	K00052	BN30871	contig_470	909	896959	898029	1	C		3-isopropylmalate dehydrogenase [EC:1.1.1.85]								Isocitrate/isopropylmalate dehydrogenase [PF00180.23]					0
BN30871_contig_470_910	K01433	BN30871	contig_470	910	898045	898881	1	C		formyltetrahydrofolate deformylase [EC:3.5.1.10]								Formyl transferase [PF00551.22]					0
BN30871_contig_470_911	K03216	BN30871	contig_470	911	898881	899354	1	C		tRNA (cytidine/uridine-2'-O-)-methyltransferase [EC:2.1.1.207]								SpoU rRNA Methylase family [PF00588.22]					0
BN30871_contig_470_912		BN30871	contig_470	912	899351	899497	1	E															0
BN30871_contig_470_913	K01879	BN30871	contig_470	913	899559	901586	1	C		glycyl-tRNA synthetase beta chain [EC:6.1.1.14]								Glycyl-tRNA synthetase beta subunit [PF02092.20]					0
BN30871_contig_470_914	K15461	BN30871	contig_470	914	901588	902694	1	C		tRNA 5-methylaminomethyl-2-thiouridine biosynthesis bifunctional protein [EC:2.1.1.61 1.5.-.-]								FAD dependent oxidoreductase [PF01266.27]; FAD binding domain [PF00890.27]; FAD binding domain [PF01494.22]					0
BN30871_contig_470_915	K21420	BN30871	contig_470	915	902700	903440	-1	C		leucyl-tRNA---protein transferase [EC:2.3.2.29]								Arginine-tRNA-protein transferase, C terminus [PF04377.18]; Arginine-tRNA-protein transferase, N terminus [PF04376.16]					0
BN30871_contig_470_916	K15460	BN30871	contig_470	916	903586	904284	1	C		tRNA1Val (adenine37-N6)-methyltransferase [EC:2.1.1.223]								Methyltransferase small domain [PF05175.17]; Methyltransferase domain [PF13847.9]; Mycolic acid cyclopropane synthetase [PF02353.23]; Methyltransferase domain [PF13489.9]; Methyltransferase domain [PF13649.9]; Methyltransferase domain [PF08241.15]; N-6 DNA Methylase [PF02384.19]; Methyltransferase domain [PF08242.15]; Ribosomal protein L11 methyltransferase (PrmA) [PF06325.16]					0
BN30871_contig_470_917	K06940	BN30871	contig_470	917	904288	904659	1	C		uncharacterized protein								Putative zinc- or iron-chelating domain [PF03692.18]					0
BN30871_contig_470_918		BN30871	contig_470	918	904641	905594	1	E															0
BN30871_contig_470_919	K01609	BN30871	contig_470	919	905628	906428	1	C		indole-3-glycerol phosphate synthase [EC:4.1.1.48]								Indole-3-glycerol phosphate synthase [PF00218.24]					0
BN30871_contig_470_920	K07098	BN30871	contig_470	920	906461	907582	1	C		uncharacterized protein								Calcineurin-like phosphoesterase [PF00149.31]; Calcineurin-like phosphoesterase superfamily domain [PF12850.10]					0
BN30871_contig_470_921	K09117	BN30871	contig_470	921	907625	908068	-1	C		uncharacterized protein								Yqey-like protein [PF09424.13]					0
BN30871_contig_470_922		BN30871	contig_470	922	908121	908390	1	E															0
BN30871_contig_470_923		BN30871	contig_470	923	908459	909103	1	D										Anaphase-promoting complex, cyclosome, subunit 3 [PF12895.10]; MalT-like TPR region [PF17874.4]; RNPP family C-terminal domain [PF18768.4]; Tetratricopeptide repeat [PF13424.9]; Tetratricopeptide repeat [PF13432.9]; Tetratricopeptide repeat [PF13431.9]					0
BN30871_contig_470_924		BN30871	contig_470	924	909103	909324	1	E															0
BN30871_contig_470_925		BN30871	contig_470	925	909590	910516	-1	D										Pyridoxal phosphate biosynthetic protein PdxA [PF04166.15]					0
BN30871_contig_470_926		BN30871	contig_470	926	910513	910620	-1	E															0
BN30871_contig_470_927	K03474	BN30871	contig_470	927	910617	911396	-1	C		pyridoxine 5-phosphate synthase [EC:2.6.99.2]								Pyridoxal phosphate biosynthesis protein PdxJ [PF03740.16]					0
BN30871_contig_470_928	K01940	BN30871	contig_470	928	911516	912781	1	C		argininosuccinate synthase [EC:6.3.4.5]								Arginosuccinate synthase [PF00764.22]; Queuosine biosynthesis protein QueC [PF06508.16]					0
BN30871_contig_470_929		BN30871	contig_470	929	912916	913455	1	D			MER0244047	C82A	MER0244047 - YafK protein ({Escherichia coli}) (Sulfurovum sp. NBC37-1) [C82.A01]#C82A#{peptidase unit: 57-192}~source YP_001357395~	False	0.612	165	3.119e-42	L,D-transpeptidase catalytic domain [PF03734.17]					0
BN30871_contig_470_930		BN30871	contig_470	930	913489	914007	-1	E															0
BN30871_contig_470_931		BN30871	contig_470	931	914017	915966	-1	D			MER0103236	M03A	MER0103236 - oligopeptidase A (Sulfurovum sp. NBC37-1) [M03.004]#M03A#{peptidase unit: 21-645}~source BAF72633~	True	0.663	821	1.445e-260	Peptidase family M3 [PF01432.23]; Neurolysin/Thimet oligopeptidase, N-terminal domain [PF19310.2]					0
BN30871_contig_470_932	K00979	BN30871	contig_470	932	916093	916812	1	C		3-deoxy-manno-octulosonate cytidylyltransferase (CMP-KDO synthetase) [EC:2.7.7.38]								Cytidylyltransferase [PF02348.22]					0
BN30871_contig_470_933		BN30871	contig_470	933	916866	918116	-1	E															0
BN30871_contig_470_934		BN30871	contig_470	934	918118	919857	-1	D										Type II/IV secretion system protein [PF00437.23]; Type II secretion system (T2SS), protein E, N-terminal domain [PF05157.18]					0
BN30871_contig_470_935		BN30871	contig_470	935	919898	920635	-1	D										Anaphase-promoting complex, cyclosome, subunit 3 [PF12895.10]					0
BN30871_contig_470_936		BN30871	contig_470	936	920628	921443	-1	D										AAA domain [PF13401.9]; Bacterial TniB protein [PF05621.14]					0
BN30871_contig_470_937		BN30871	contig_470	937	921433	923031	-1	D										Bacterial type II and III secretion system protein [PF00263.24]; Secretin N-terminal domain [PF07655.16]					0
BN30871_contig_470_938		BN30871	contig_470	938	923038	923463	-1	E															0
BN30871_contig_470_939		BN30871	contig_470	939	923445	924101	-1	D										Pilus assembly protein, PilO [PF04350.16]					0
BN30871_contig_470_940		BN30871	contig_470	940	924098	925630	-1	E															0
BN30871_contig_470_941	K03595	BN30871	contig_470	941	925725	926609	-1	C		GTPase								50S ribosome-binding GTPase [PF01926.26]; MnmE helical domain [PF12631.10]; KH domain [PF07650.20]; AIG1 family [PF04548.19]; Ferrous iron transport protein B [PF02421.21]					0
BN30871_contig_470_942	K03667	BN30871	contig_470	942	926618	927967	-1	C		ATP-dependent HslUV protease ATP-binding subunit HslU								AAA domain (Cdc48 subfamily) [PF07724.17]; ATPase family associated with various cellular activities (AAA) [PF00004.32]; C-terminal, D2-small domain, of ClpB protein [PF10431.12]					0
BN30871_contig_470_943	K01419	BN30871	contig_470	943	927967	928497	-1	C		ATP-dependent HslUV protease, peptidase subunit HslV [EC:3.4.25.2]	MER1093986	T01B	MER1093986 - subfamily T1B unassigned peptidases (Sulfurovum sp. AS07-7) [T01.UPB]#T01B#{peptidase unit: 5-176}~source A0A0C2ZD76~	False	0.803	286	3.437e-84	Proteasome subunit [PF00227.29]					0
BN30871_contig_470_944	K02939	BN30871	contig_470	944	928497	928943	-1	C		large subunit ribosomal protein L9								Ribosomal protein L9, C-terminal domain [PF03948.17]; Ribosomal protein L9, N-terminal domain [PF01281.22]					0
BN30871_contig_470_945	K04751	BN30871	contig_470	945	929143	929484	-1	C		nitrogen regulatory protein P-II 1								Nitrogen regulatory protein P-II [PF00543.25]					0
BN30871_contig_470_946	K03320	BN30871	contig_470	946	929531	930862	-1	C		ammonium transporter, Amt family								Ammonium Transporter Family [PF00909.24]					0
BN30871_contig_470_947		BN30871	contig_470	947	930950	931651	-1	E															0
BN30871_contig_470_948		BN30871	contig_470	948	931632	932372	-1	E															0
BN30871_contig_470_949	K06921	BN30871	contig_470	949	932465	933358	1	C		uncharacterized protein								Archaea bacterial proteins of unknown function [PF03008.17]					0
BN30871_contig_470_950	K07082	BN30871	contig_470	950	933355	934347	-1	C		UPF0755 protein								YceG-like family [PF02618.19]					0
BN30871_contig_470_951	K09808	BN30871	contig_470	951	934358	935572	-1	C		lipoprotein-releasing system permease protein								FtsX-like permease family [PF02687.24]					0
BN30871_contig_470_952	K03070	BN30871	contig_470	952	935569	938193	-1	C		preprotein translocase subunit SecA [EC:7.4.2.8]								SecA DEAD-like domain [PF07517.17]; SecA Wing and Scaffold domain [PF07516.16]; SecA preprotein cross-linking domain [PF01043.23]; SEC-C motif [PF02810.18]					0
BN30871_contig_470_953	K03634	BN30871	contig_470	953	938392	938925	1	C		outer membrane lipoprotein carrier protein								Outer membrane lipoprotein carrier protein LolA [PF03548.18]					0
BN30871_contig_470_954		BN30871	contig_470	954	938991	940586	1	D										ABC transporter [PF00005.30]; ABC transporter [PF12848.10]; RecF/RecN/SMC N terminal domain [PF02463.22]					0
BN30871_contig_470_955	K07003	BN30871	contig_470	955	940650	943130	1	C		uncharacterized protein								MMPL family [PF03176.18]					0
BN30871_contig_470_956	K18189	BN30871	contig_470	956	943192	943929	-1	C		translational activator of cytochrome c oxidase 1	MER1153440	M20A	MER1153440 - subfamily M20A non-peptidase homologues (Paraoerskovia marina) [M20.UNA]#M20A#{peptidase unit: 39-214}~source WP_029253489~	False	0.297	80	3.384e-12	Transcriptional regulator [PF01709.23]					0
BN30871_contig_470_957		BN30871	contig_470	957	944086	944403	1	D										Thioredoxin [PF00085.23]					1
BN30871_contig_470_958	K03559	BN30871	contig_470	958	944421	944831	-1	C		biopolymer transport protein ExbD								Biopolymer transport protein ExbD/TolR [PF02472.19]					0
BN30871_contig_470_959	K03561	BN30871	contig_470	959	944804	945226	-1	C		biopolymer transport protein ExbB								MotA/TolQ/ExbB proton channel family [PF01618.19]					0
BN30871_contig_470_960	K02469	BN30871	contig_470	960	945381	947852	1	C		DNA gyrase subunit A [EC:5.6.2.2]								DNA gyrase/topoisomerase IV, subunit A [PF00521.23]; DNA gyrase C-terminal domain, beta-propeller [PF03989.16]					0
BN30871_contig_470_961	K00133	BN30871	contig_470	961	947866	948900	1	C		aspartate-semialdehyde dehydrogenase [EC:1.2.1.11]								Semialdehyde dehydrogenase, dimerisation domain [PF02774.21]; Semialdehyde dehydrogenase, NAD binding domain [PF01118.27]					0
BN30871_contig_470_962		BN30871	contig_470	962	948897	949421	1	D										Uncharacterized protein family, UPF0114 [PF03350.19]					0
BN30871_contig_470_963	K01599	BN30871	contig_470	963	949421	950452	1	C		uroporphyrinogen decarboxylase [EC:4.1.1.37]								Uroporphyrinogen decarboxylase (URO-D) [PF01208.20]					0
BN30871_contig_470_964		BN30871	contig_470	964	950601	951515	1	D										Radical SAM superfamily [PF04055.24]					0
BN30871_contig_470_965	K03585	BN30871	contig_470	965	951995	953185	1	C		membrane fusion protein, multidrug efflux system								Barrel-sandwich domain of CusB or HlyD membrane-fusion [PF16576.8]; Cation efflux system protein CusB domain 1 [PF00529.23]; Biotin-lipoyl like [PF13533.9]					0
BN30871_contig_470_966	K18138	BN30871	contig_470	966	953188	956328	1	C		multidrug efflux pump								AcrB/AcrD/AcrF family [PF00873.22]; MMPL family [PF03176.18]					0
BN30871_contig_470_967	K18139	BN30871	contig_470	967	956318	957733	1	C		outer membrane protein, multidrug efflux system								Outer membrane efflux protein [PF02321.21]					0
BN30871_contig_470_968		BN30871	contig_470	968	957814	958041	1	D										Protein of unknown function (DUF2798) [PF11391.11]					0
BN30871_contig_470_969	K08993	BN30871	contig_470	969	958062	958616	-1	C		putative membrane protein													0
BN30871_contig_470_970	K02014	BN30871	contig_470	970	958626	960497	-1	C		iron complex outermembrane recepter protein	MER0187397	I39	MER0187397 - family I39 unassigned peptidase inhibitors (Sulfurospirillum deleyianum) [I39.UPW]#I39#{inhibitor unit: 24-146}~source ACZ12577~	False	0.343	70	8.872e-08	TonB dependent receptor [PF00593.27]; TonB-dependent Receptor Plug Domain [PF07715.18]					0
BN30871_contig_470_971	K00674	BN30871	contig_470	971	960968	962158	1	C		2,3,4,5-tetrahydropyridine-2,6-dicarboxylate N-succinyltransferase [EC:2.3.1.117]								Tetrahydrodipicolinate N-succinyltransferase N-terminal [PF14790.9]; Tetrahydrodipicolinate N-succinyltransferase middle [PF14789.9]					0
BN30871_contig_470_972		BN30871	contig_470	972	962162	962398	1	E															0
BN30871_contig_470_973		BN30871	contig_470	973	962413	962679	1	D										Sel1 repeat [PF08238.15]					0
BN30871_contig_470_974	K04762	BN30871	contig_470	974	962681	962926	1	C		ribosome-associated heat shock protein Hsp15													0
BN30871_contig_470_975	K00766	BN30871	contig_470	975	962939	963913	1	C		anthranilate phosphoribosyltransferase [EC:2.4.2.18]								Glycosyl transferase family, a/b domain [PF00591.24]					0
BN30871_contig_470_976	K06925	BN30871	contig_470	976	963924	964349	1	C		tRNA threonylcarbamoyladenosine biosynthesis protein TsaE								Threonylcarbamoyl adenosine biosynthesis protein TsaE [PF02367.20]					0
BN30871_contig_470_977	K06861	BN30871	contig_470	977	964337	965059	1	C		lipopolysaccharide export system ATP-binding protein [EC:7.5.2.5]								ABC transporter [PF00005.30]					0
BN30871_contig_470_978		BN30871	contig_470	978	965173	965637	-1	D										Domain of unknown function DUF302 [PF03625.17]					0
BN30871_contig_470_979	K06942	BN30871	contig_470	979	965654	966757	-1	C		ribosome-binding ATPase								Protein of unknown function (DUF933) [PF06071.16]; 50S ribosome-binding GTPase [PF01926.26]; Ferrous iron transport protein B [PF02421.21]					0
BN30871_contig_470_980		BN30871	contig_470	980	966852	967184	1	E															0
BN30871_contig_470_981		BN30871	contig_470	981	967191	968048	1	D										Iron-sulfur cluster-binding domain [PF13186.9]					0
BN30871_contig_470_982		BN30871	contig_470	982	968292	969185	1	D										ORF6N domain [PF10543.12]					0
BN30871_contig_470_983		BN30871	contig_470	983	969285	971069	1	E															0
BN30871_contig_470_984		BN30871	contig_470	984	971169	971951	1	D										Nuclease-related domain [PF08378.14]; Topoisomerase DNA binding C4 zinc finger [PF01396.22]					0
BN30871_contig_470_985		BN30871	contig_470	985	972110	972511	1	D										Nif11 domain [PF07862.14]					0
BN30871_contig_470_986		BN30871	contig_470	986	972532	973902	1	D										Radical SAM superfamily [PF04055.24]; 4Fe-4S single cluster domain [PF13353.9]; 4Fe-4S single cluster domain [PF13394.9]					0
BN30871_contig_470_987		BN30871	contig_470	987	974153	974620	-1	E															0
BN30871_contig_470_988	K03704	BN30871	contig_470	988	975073	975291	1	C		cold shock protein								'Cold-shock' DNA-binding domain [PF00313.25]					0
BN30871_contig_470_989		BN30871	contig_470	989	975391	975774	-1	D										SpoIIAA-like [PF11964.11]					0
BN30871_contig_470_990		BN30871	contig_470	990	975792	976553	-1	D										Protein of unknown function (DUF1104) [PF06518.14]; EF-hand domain pair [PF13499.9]; Secreted protein acidic and rich in cysteine Ca binding region [PF10591.12]					0
BN30871_contig_470_991	K08305	BN30871	contig_470	991	976761	977747	1	C		membrane-bound lytic murein transglycosylase B [EC:4.2.2.-]								Transglycosylase SLT domain [PF13406.9]	GH103	GH103 peptidoglycan lytic transglycosylase (EC 3.2.1.-)	4.2.2.n1	GH103.hmm	0
BN30871_contig_470_992		BN30871	contig_470	992	977840	979279	1	D										Protein of unknown function (DUF2867) [PF11066.11]; NmrA-like family [PF05368.16]; NAD(P)H-binding [PF13460.9]; NAD dependent epimerase/dehydratase family [PF01370.24]; 3-beta hydroxysteroid dehydrogenase/isomerase family [PF01073.22]					0
BN30871_contig_470_993		BN30871	contig_470	993	979281	979502	1	E															0
BN30871_contig_470_994	K09760	BN30871	contig_470	994	979596	980924	1	C		DNA recombination protein RmuC								RmuC family [PF02646.19]					0
BN30871_contig_470_995		BN30871	contig_470	995	980928	981515	1	E															0
BN30871_contig_470_996		BN30871	contig_470	996	981563	982099	-1	D										Las17-binding protein actin regulator [PF04366.15]					0
BN30871_contig_470_997		BN30871	contig_470	997	982212	982796	-1	D										Adenylate kinase [PF00406.25]; AAA domain [PF13207.9]					0
BN30871_contig_470_998	K01876	BN30871	contig_470	998	982811	984574	-1	C		aspartyl-tRNA synthetase [EC:6.1.1.12]								tRNA synthetases class II (D, K and N) [PF00152.23]; GAD domain [PF02938.17]; OB-fold nucleic acid binding domain [PF01336.28]					0
BN30871_contig_470_999	K00858	BN30871	contig_470	999	985106	985975	1	C		NAD+ kinase [EC:2.7.1.23]								ATP-NAD kinase C-terminal domain [PF20143.2]; ATP-NAD kinase N-terminal domain [PF01513.24]					0
BN30871_contig_470_1000	K03631	BN30871	contig_470	1000	985980	987506	1	C		DNA repair protein RecN (Recombination protein N)	MER0097583	M23B	MER0097583 - subfamily M23B unassigned peptidases (Arcobacter butzleri) [M23.UPB]#M23B#{peptidase unit: 169-345}~source YP_008331805~	False	0.382	117	1.439e-22	RecF/RecN/SMC N terminal domain [PF02463.22]					0
BN30871_contig_470_1001		BN30871	contig_470	1001	987671	988744	1	D										Cyclin M transmembrane N-terminal domain [PF01595.23]					0
BN30871_contig_470_1002		BN30871	contig_470	1002	988812	989327	-1	E															0
BN30871_contig_470_1003	K04773	BN30871	contig_470	1003	989707	990561	-1	C		protease IV [EC:3.4.21.-]	MER1071060	S49B	MER1071060 - subfamily S49B unassigned peptidases (Sulfurovum sp. AS07-7) [S49.UPB]#S49B#{peptidase unit: 73-251}~source A0A0C2ZBA1~	False	0.781	287	8.338e-83	Peptidase family S49 [PF01343.21]					0
BN30871_contig_470_1004	K20810	BN30871	contig_470	1004	990554	991762	-1	C		aminodeoxyfutalosine deaminase [EC:3.5.4.40]	MER0228210	M38	MER0228210 - family M38 non-peptidase homologues (Sulfuricurvum kujiense) [M38.UNW]#M38#{peptidase unit: 27-370}~source YP_004059336~	False	0.508	304	1.683e-86	Amidohydrolase family [PF01979.23]					0
BN30871_contig_470_1005	K03786	BN30871	contig_470	1005	991840	992325	1	C		3-dehydroquinate dehydratase II [EC:4.2.1.10]								Dehydroquinase class II [PF01220.22]					0
BN30871_contig_470_1006		BN30871	contig_470	1006	992334	993362	1	D			MER0177367	M24B	MER0177367 - subfamily M24B unassigned peptidases (Sulfurovum sp. NBC37-1) [M24.UPB]#M24B#{peptidase unit: 107-339}~source YP_001358353~	False	0.625	287	8.684e-70	Metallopeptidase family M24 [PF00557.27]					0
BN30871_contig_470_1007	K00950	BN30871	contig_470	1007	993355	993843	1	C		2-amino-4-hydroxy-6-hydroxymethyldihydropteridine diphosphokinase [EC:2.7.6.3]								7,8-dihydro-6-hydroxymethylpterin-pyrophosphokinase (HPPK) [PF01288.23]					0
BN30871_contig_470_1008	K02404	BN30871	contig_470	1008	993844	994923	1	C		flagellar biosynthesis protein FlhF								SRP54-type protein, GTPase domain [PF00448.25]					0
BN30871_contig_470_1009		BN30871	contig_470	1009	994920	995942	1	D										tRNA methyl transferase HUP domain [PF03054.19]; Aminomethyltransferase beta-barrel domain [PF20258.1]; tRNA methyl transferase PRC-barrel domain [PF20259.1]; PP-loop family [PF01171.23]; Thiamine biosynthesis protein (ThiI) [PF02568.17]; NAD synthase [PF02540.20]; Queuosine biosynthesis protein QueC [PF06508.16]					0
BN30871_contig_470_1010	K00948	BN30871	contig_470	1010	996025	996948	1	C		ribose-phosphate pyrophosphokinase [EC:2.7.6.1]								N-terminal domain of ribose phosphate pyrophosphokinase [PF13793.9]; Phosphoribosyl synthetase-associated domain [PF14572.9]; Phosphoribosyl transferase domain [PF00156.30]					0
BN30871_contig_470_1011	K03596	BN30871	contig_470	1011	996991	998799	1	C		GTP-binding protein LepA								GTP-binding protein LepA C-terminus [PF06421.15]; Elongation factor Tu GTP binding domain [PF00009.30]; Elongation factor G C-terminus [PF00679.27]; Elongation Factor G, domain III [PF14492.9]					0
BN30871_contig_470_1012		BN30871	contig_470	1012	998805	999251	1	E															0
BN30871_contig_470_1013	K02242	BN30871	contig_470	1013	999280	999855	1	C		competence protein ComFC													0
BN30871_contig_470_1014	K03455	BN30871	contig_470	1014	999908	1001527	1	C		monovalent cation:H+ antiporter-2, CPA2 family								Sodium/hydrogen exchanger family [PF00999.24]; TrkA-N domain [PF02254.21]					0
BN30871_contig_470_1015	K01255	BN30871	contig_470	1015	1001541	1002980	-1	C		leucyl aminopeptidase [EC:3.4.11.1]	MER0930771	M17	MER0930771 - family M17 unassigned peptidases (Sulfurovum sp. AS07-7) [M17.UPW]#M17#{peptidase unit: 56-469}~source A0A0C2UM24~	True	0.697	586	2.917e-182	Cytosol aminopeptidase family, catalytic domain [PF00883.24]; Cytosol aminopeptidase family, N-terminal domain [PF02789.20]					0
BN30871_contig_470_1016	K01696	BN30871	contig_470	1016	1002991	1004226	-1	C		tryptophan synthase beta chain [EC:4.2.1.20]								Pyridoxal-phosphate dependent enzyme [PF00291.28]					0
BN30871_contig_470_1017	K08309	BN30871	contig_470	1017	1004301	1005575	-1	C		soluble lytic murein transglycosylase [EC:4.2.2.-]								Transglycosylase SLT domain [PF01464.23]	GH23	GH23 lysozyme type G (EC 3.2.1.17); peptidoglycan lyase (EC 4.2.2.n1) also known in the literature as peptidoglycan lytic transglycosylase; chitinase (EC 3.2.1.14)	3.2.1.17,3.2.1.17_or_4.2.2.n1,4.2.2.n1	GH23.hmm	0
BN30871_contig_470_1018	K02221	BN30871	contig_470	1018	1005585	1005830	-1	C		YggT family protein								YGGT family [PF02325.20]					0
BN30871_contig_470_1019	K01885	BN30871	contig_470	1019	1005827	1007134	-1	C		glutamyl-tRNA synthetase [EC:6.1.1.17]								tRNA synthetases class I (E and Q), catalytic domain [PF00749.24]; Anticodon binding domain [PF19269.2]					0
BN30871_contig_470_1020		BN30871	contig_470	1020	1007323	1009257	1	D										Lysophospholipase catalytic domain [PF01735.21]					0
BN30871_contig_470_1021	K06176	BN30871	contig_470	1021	1009328	1010395	1	C		tRNA pseudouridine13 synthase [EC:5.4.99.27]								tRNA pseudouridine synthase D (TruD) [PF01142.21]					0
BN30871_contig_470_1022		BN30871	contig_470	1022	1010581	1011042	-1	D										CYTH domain [PF01928.24]					0
BN30871_contig_470_1023	K00790	BN30871	contig_470	1023	1011043	1012308	-1	C		UDP-N-acetylglucosamine 1-carboxyvinyltransferase [EC:2.5.1.7]								EPSP synthase (3-phosphoshikimate 1-carboxyvinyltransferase) [PF00275.23]					0
BN30871_contig_470_1024		BN30871	contig_470	1024	1012477	1013049	1	E															0
BN30871_contig_470_1025	K03657	BN30871	contig_470	1025	1013097	1015115	1	C		ATP-dependent DNA helicase UvrD/PcrA [EC:5.6.2.4]								UvrD/REP helicase N-terminal domain [PF00580.24]; UvrD-like helicase C-terminal domain [PF13361.9]; AAA domain [PF13245.9]; UvrD-like helicase C-terminal domain [PF13538.9]; AAA domain [PF13086.9]					0
BN30871_contig_470_1026	K08316	BN30871	contig_470	1026	1015172	1015759	-1	C		16S rRNA (guanine966-N2)-methyltransferase [EC:2.1.1.171]								Conserved hypothetical protein 95 [PF03602.18]					0
BN30871_contig_470_1027		BN30871	contig_470	1027	1015779	1017098	-1	D			MER0177597	C40	MER0177597 - family C40 non-peptidase homologues (Sulfurovum sp. NBC37-1) [C40.UNW]#C40#{peptidase unit: 302-442}~source YP_001358492~	False	0.677	192	7.216e-48	SH3 domain (SH3b1 type) [PF12913.10]; NLPC_P60 stabilising domain, N term [PF12912.10]; NlpC/P60 family [PF00877.22]					0
BN30871_contig_470_1028	K19802	BN30871	contig_470	1028	1017141	1018220	-1	C		L-Ala-D/L-Glu epimerase [EC:5.1.1.20]								Enolase C-terminal domain-like [PF13378.9]; Mandelate racemase / muconate lactonizing enzyme, N-terminal domain [PF02746.19]					0
BN30871_contig_470_1029		BN30871	contig_470	1029	1018279	1018521	-1	E															0
BN30871_contig_470_1030		BN30871	contig_470	1030	1018463	1019074	-1	E															0
BN30871_contig_470_1031		BN30871	contig_470	1031	1019138	1020298	-1	D										Protein of unknown function (DUF819) [PF05684.15]					0
BN30871_contig_470_1032	K17675	BN30871	contig_470	1032	1020326	1023133	-1	C		ATP-dependent RNA helicase SUPV3L1/SUV3 [EC:3.6.4.13]								Helicase conserved C-terminal domain [PF00271.34]; Mitochondrial degradasome RNA helicase subunit C terminal [PF12513.11]					1
BN30871_contig_470_1033		BN30871	contig_470	1033	1023351	1023974	-1	D										Uracil phosphoribosyltransferase [PF14681.9]; Phosphoribosyl synthetase-associated domain [PF14572.9]					0
BN30871_contig_470_1034		BN30871	contig_470	1034	1024833	1025495	1	D										Bacterial regulatory proteins, tetR family [PF00440.26]					0
BN30871_contig_470_1035		BN30871	contig_470	1035	1025519	1026130	1	D										Methyltransferase domain [PF13489.9]; Methyltransferase domain [PF13847.9]; Methyltransferase domain [PF08241.15]; Methyltransferase domain [PF08242.15]; ubiE/COQ5 methyltransferase family [PF01209.21]; Methyltransferase domain [PF13649.9]					0
BN30871_contig_470_1036	K08984	BN30871	contig_470	1036	1026135	1026734	1	C		putative membrane protein								Predicted membrane protein (DUF2238) [PF09997.12]					0
BN30871_contig_470_1037		BN30871	contig_470	1037	1026753	1026974	-1	E															0
BN30871_contig_470_1038	K03831	BN30871	contig_470	1038	1026984	1027514	-1	C		molybdopterin adenylyltransferase [EC:2.7.7.75]								Probable molybdopterin binding domain [PF00994.27]					0
BN30871_contig_470_1039		BN30871	contig_470	1039	1027532	1028344	-1	D										short chain dehydrogenase [PF00106.28]; Enoyl-(Acyl carrier protein) reductase [PF13561.9]; KR domain [PF08659.13]					0
BN30871_contig_470_1040	K08984	BN30871	contig_470	1040	1028341	1028970	-1	C		putative membrane protein								Predicted membrane protein (DUF2238) [PF09997.12]					0
BN30871_contig_470_1041		BN30871	contig_470	1041	1028960	1029478	-1	E															0
BN30871_contig_470_1042		BN30871	contig_470	1042	1029465	1031114	-1	D			MER0831164	M41	MER0831164 - family M41 non-peptidase homologues (Sulfurovum sp. AS07-7) [M41.UNW]#M41#{peptidase unit: 356-488}~source A0A0C2YXN8~	False	0.651	173	1.582e-40	ATPase family associated with various cellular activities (AAA) [PF00004.32]; Holliday junction DNA helicase RuvB P-loop domain [PF05496.15]; AAA domain (Cdc48 subfamily) [PF07724.17]; AAA domain (dynein-related subfamily) [PF07728.17]; ATPase family associated with various cellular activities (AAA) [PF07726.14]					0
BN30871_contig_470_1043	K18707	BN30871	contig_470	1043	1031089	1032339	-1	C		threonylcarbamoyladenosine tRNA methylthiotransferase MtaB [EC:2.8.4.5]								Uncharacterized protein family UPF0004 [PF00919.23]; Radical SAM superfamily [PF04055.24]					0
BN30871_contig_470_1044		BN30871	contig_470	1044	1032339	1033973	-1	D										Mechanosensitive ion channel [PF00924.21]					0
BN30871_contig_470_1045	K01735	BN30871	contig_470	1045	1033973	1035022	-1	C		3-dehydroquinate synthase [EC:4.2.3.4]								3-dehydroquinate synthase [PF01761.23]; Iron-containing alcohol dehydrogenase [PF13685.9]; Iron-containing alcohol dehydrogenase [PF00465.22]					0
BN30871_contig_470_1046	K09944	BN30871	contig_470	1046	1035101	1036534	-1	C		uncharacterized protein													0
BN30871_contig_470_1047	K00773	BN30871	contig_470	1047	1036595	1037719	1	C		queuine tRNA-ribosyltransferase [EC:2.4.2.29]								Queuine tRNA-ribosyltransferase [PF01702.21]					0
BN30871_contig_470_1048		BN30871	contig_470	1048	1037754	1038134	-1	D										Thioesterase superfamily [PF03061.25]; Domain of unknown function (DUF4442) [PF14539.9]					0
BN30871_contig_470_1049		BN30871	contig_470	1049	1038136	1039251	-1	D										Aminotransferase class I and II [PF00155.24]; Aspartate amino-transferase [PF12897.10]					0
BN30871_contig_470_1050	K13652	BN30871	contig_470	1050	1039372	1040241	1	C		AraC family transcriptional regulator								Helix-turn-helix domain [PF12833.10]; GyrI-like small molecule binding domain [PF06445.18]; Integron-associated effector binding protein [PF14526.9]					0
BN30871_contig_470_1051		BN30871	contig_470	1051	1040274	1040465	-1	E															0
BN30871_contig_470_1052		BN30871	contig_470	1052	1040539	1041063	-1	D										Carboxymuconolactone decarboxylase family [PF02627.23]					0
BN30871_contig_470_1053	K19334	BN30871	contig_470	1053	1041266	1041730	-1	C		biofilm protein TabA								YhcH/YjgK/YiaL [PF04074.15]					0
BN30871_contig_470_1054		BN30871	contig_470	1054	1041732	1042622	-1	D										5'-nucleotidase [PF06189.15]					0
BN30871_contig_470_1055	K03744	BN30871	contig_470	1055	1042717	1043280	1	C		LemA protein								LemA family [PF04011.15]					0
BN30871_contig_470_1056		BN30871	contig_470	1056	1043289	1045160	1	D										Predicted membrane protein (DUF2207) [PF09972.12]					0
BN30871_contig_470_1057		BN30871	contig_470	1057	1045183	1046028	-1	D										EamA-like transporter family [PF00892.23]					0
BN30871_contig_470_1058	K03695	BN30871	contig_470	1058	1046197	1048770	-1	C		ATP-dependent Clp protease ATP-binding subunit ClpB								AAA domain (Cdc48 subfamily) [PF07724.17]; AAA lid domain [PF17871.4]; C-terminal, D2-small domain, of ClpB protein [PF10431.12]; AAA domain (dynein-related subfamily) [PF07728.17]; ATPase family associated with various cellular activities (AAA) [PF00004.32]; Bacterial TniB protein [PF05621.14]					0
BN30871_contig_470_1059	K05591	BN30871	contig_470	1059	1048903	1050258	1	C		ATP-dependent RNA helicase DbpA [EC:3.6.4.13]								DEAD/DEAH box helicase [PF00270.32]; Helicase conserved C-terminal domain [PF00271.34]; DbpA RNA binding domain [PF03880.18]; Type III restriction enzyme, res subunit [PF04851.18]					0
BN30871_contig_470_1060	K03797	BN30871	contig_470	1060	1050349	1051677	1	C		carboxyl-terminal processing protease [EC:3.4.21.102]	MER0500720	S41A	MER0500720 - C-terminal processing peptidase-3 (Campylobacter sp. 03-427) [S41.004]#S41A#{peptidase unit: 45-366}~source YP_008768333~	True	0.639	407	3.582e-121	Peptidase family S41 [PF03572.21]; Peptidase family M50 [PF02163.25]; PDZ domain [PF13180.9]; PDZ domain [PF17820.4]					0
BN30871_contig_470_1061	K01923	BN30871	contig_470	1061	1051681	1052400	1	C		phosphoribosylaminoimidazole-succinocarboxamide synthase [EC:6.3.2.6]								SAICAR synthetase [PF01259.21]					0
BN30871_contig_470_1062	K23264	BN30871	contig_470	1062	1052397	1052639	1	C		phosphoribosylformylglycinamidine synthase subunit PurS [EC:6.3.5.3]								Phosphoribosylformylglycinamidine (FGAM) synthase [PF02700.17]					0
BN30871_contig_470_1063	K23265	BN30871	contig_470	1063	1052636	1053307	1	C		phosphoribosylformylglycinamidine synthase subunit PurQ / glutaminase [EC:6.3.5.3 3.5.1.2]	MER0097578	C26	MER0097578 - family C26 unassigned peptidases (Arcobacter butzleri) [C26.UPW]#C26#{peptidase unit: 21-217}~source YP_001491007~	False	0.735	295	2.075e-86	CobB/CobQ-like glutamine amidotransferase domain [PF13507.9]; CobB/CobQ-like glutamine amidotransferase domain [PF07685.17]; Glutamine amidotransferase class-I [PF00117.31]; DJ-1/PfpI family [PF01965.27]					0
BN30871_contig_470_1064		BN30871	contig_470	1064	1053307	1054017	1	D										Acyltransferase [PF01553.24]					0
BN30871_contig_470_1065	K06199	BN30871	contig_470	1065	1053983	1054372	1	C		fluoride exporter								CrcB-like protein, Camphor Resistance (CrcB) [PF02537.18]					0
BN30871_contig_470_1066		BN30871	contig_470	1066	1054382	1054639	1	E															0
BN30871_contig_470_1067		BN30871	contig_470	1067	1054641	1055135	-1	E															0
BN30871_contig_470_1068	K03753	BN30871	contig_470	1068	1055220	1055711	1	C		molybdopterin-guanine dinucleotide biosynthesis adapter protein								Molybdopterin guanine dinucleotide synthesis protein B [PF03205.17]					0
BN30871_contig_470_1069	K03841	BN30871	contig_470	1069	1055681	1056559	1	C		fructose-1,6-bisphosphatase I [EC:3.1.3.11]								Fructose-1-6-bisphosphatase, C-terminal domain [PF18913.3]; Fructose-1-6-bisphosphatase, N-terminal domain [PF00316.23]					0
BN30871_contig_470_1070		BN30871	contig_470	1070	1056559	1056756	1	E															0
BN30871_contig_470_1071	K01874	BN30871	contig_470	1071	1056897	1058840	1	C		methionyl-tRNA synthetase [EC:6.1.1.10]								tRNA synthetases class I (M) [PF09334.14]; Putative tRNA binding domain [PF01588.23]; tRNA synthetases class I (I, L, M and V) [PF00133.25]; Anticodon binding domain of methionyl tRNA ligase [PF19303.2]; tRNA synthetases class I (K) [PF01921.21]; tRNA synthetases class I (C) catalytic domain [PF01406.22]					0
BN30871_contig_470_1072		BN30871	contig_470	1072	1058840	1059829	1	E															0
BN30871_contig_470_1073		BN30871	contig_470	1073	1059873	1060328	1	D										Thioredoxin-like [PF13899.9]					0
BN30871_contig_470_1074		BN30871	contig_470	1074	1060328	1061005	1	E															0
BN30871_contig_470_1075	K15255	BN30871	contig_470	1075	1061000	1062277	-1	C		ATP-dependent DNA helicase PIF1 [EC:5.6.2.3]								PIF1-like helicase [PF05970.17]; Helicase [PF02689.17]; AAA domain [PF13604.9]; AAA domain [PF13245.9]					0
BN30871_contig_470_1076	K01166	BN30871	contig_470	1076	1062274	1063197	-1	C		ribonuclease T2 [EC:4.6.1.19]								Ribonuclease T2 family [PF00445.21]					0
BN30871_contig_470_1077		BN30871	contig_470	1077	1063269	1064195	1	D										HpcH/HpaI aldolase/citrate lyase family [PF03328.17]					0
BN30871_contig_470_1078		BN30871	contig_470	1078	1064202	1064909	-1	D										SpoU rRNA Methylase family [PF00588.22]					0
BN30871_contig_470_1079	K00208	BN30871	contig_470	1079	1064961	1065785	-1	C		enoyl-[acyl-carrier protein] reductase I [EC:1.3.1.9 1.3.1.10]								Enoyl-(Acyl carrier protein) reductase [PF13561.9]; short chain dehydrogenase [PF00106.28]					0
BN30871_contig_470_1080	K01424	BN30871	contig_470	1080	1065852	1066361	1	C		L-asparaginase [EC:3.5.1.1]								Asparaginase, N-terminal [PF00710.23]					0
BN30871_contig_470_1081		BN30871	contig_470	1081	1066402	1066749	1	E															0
BN30871_contig_470_1082	K09913	BN30871	contig_470	1082	1066768	1067079	1	C		purine/pyrimidine-nucleoside phosphorylase [EC:2.4.2.1 2.4.2.2]								Pyrimidine/purine nucleoside phosphorylase [PF06865.14]					0
BN30871_contig_470_1083	K05919	BN30871	contig_470	1083	1067173	1067559	1	C		superoxide reductase [EC:1.15.1.2]								Desulfoferrodoxin [PF01880.21]					0
BN30871_contig_470_1084	K03098	BN30871	contig_470	1084	1067727	1068233	-1	C		apolipoprotein D and lipocalin family protein								Lipocalin-like domain [PF08212.15]; Lipocalin / cytosolic fatty-acid binding protein family [PF00061.26]					0
BN30871_contig_470_1085	K21929	BN30871	contig_470	1085	1068503	1069174	1	C		uracil-DNA glycosylase [EC:3.2.2.27]								Uracil DNA glycosylase superfamily [PF03167.22]					0
BN30871_contig_470_1086	K01895	BN30871	contig_470	1086	1069222	1071180	-1	C		acetyl-CoA synthetase [EC:6.2.1.1]								AMP-binding enzyme [PF00501.31]; Acetyl-coenzyme A synthetase N-terminus [PF16177.8]; AMP-binding enzyme C-terminal domain [PF13193.9]					0
BN30871_contig_470_1087	K02342	BN30871	contig_470	1087	1071195	1071809	-1	C		DNA polymerase III subunit epsilon [EC:2.7.7.7]								Exonuclease [PF00929.27]					0
BN30871_contig_470_1088	K07182	BN30871	contig_470	1088	1071809	1073635	-1	C		CBS domain-containing protein								Putative nucleotidyltransferase substrate binding domain [PF10335.12]; Putative nucleotidyltransferase DUF294 [PF03445.16]; Cyclic nucleotide-binding domain [PF00027.32]; CBS domain [PF00571.31]					0
BN30871_contig_470_1089	K14393	BN30871	contig_470	1089	1073687	1075357	-1	C		cation/acetate symporter								Sodium:solute symporter family [PF00474.20]					0
BN30871_contig_470_1090		BN30871	contig_470	1090	1075367	1075672	-1	D										Protein of unknown function, DUF485 [PF04341.15]					0
BN30871_contig_470_1091		BN30871	contig_470	1091	1075685	1076998	-1	D										outer membrane porin, OprD family [PF03573.16]					0
BN30871_contig_470_1092		BN30871	contig_470	1092	1077125	1077793	-1	D										Response regulator receiver domain [PF00072.27]; Transcriptional regulatory protein, C terminal [PF00486.31]					0
BN30871_contig_470_1093		BN30871	contig_470	1093	1077790	1079034	-1	D										Histidine kinase-, DNA gyrase B-, and HSP90-like ATPase [PF02518.29]					0
BN30871_contig_470_1094	K14652	BN30871	contig_470	1094	1079044	1080075	-1	C		3,4-dihydroxy 2-butanone 4-phosphate synthase / GTP cyclohydrolase II [EC:4.1.99.12 3.5.4.25]								3,4-dihydroxy-2-butanone 4-phosphate synthase [PF00926.22]; GTP cyclohydrolase II [PF00925.23]					0
BN30871_contig_470_1095		BN30871	contig_470	1095	1080391	1081743	-1	D										Bacteriophage replication gene A protein (GPA) [PF05840.16]					0
BN30871_contig_470_1096		BN30871	contig_470	1096	1081743	1082885	-1	D										Bacterial type II and III secretion system protein [PF00263.24]					0
BN30871_contig_470_1097	K10954	BN30871	contig_470	1097	1082839	1083885	-1	C		zona occludens toxin								Zonular occludens toxin (Zot) [PF05707.15]					0
BN30871_contig_470_1098		BN30871	contig_470	1098	1083901	1084332	-1	E															0
BN30871_contig_470_1099		BN30871	contig_470	1099	1084335	1086236	-1	E															0
BN30871_contig_470_1100		BN30871	contig_470	1100	1086238	1086348	-1	E															0
BN30871_contig_470_1101		BN30871	contig_470	1101	1086350	1086688	-1	E															0
BN30871_contig_470_1102		BN30871	contig_470	1102	1086743	1086937	-1	E															0
BN30871_contig_470_1103		BN30871	contig_470	1103	1087037	1087441	-1	E															0
BN30871_contig_470_1104		BN30871	contig_470	1104	1087517	1088437	-1	D										Phage integrase family [PF00589.25]					0
BN30871_contig_470_1105		BN30871	contig_470	1105	1088558	1088758	1	E															0
BN30871_contig_470_1106		BN30871	contig_470	1106	1088770	1089177	1	E															0
BN30871_contig_470_1107	K04485	BN30871	contig_470	1107	1089786	1091135	1	C		DNA repair protein RadA/Sms	MER1032962	S16	MER1032962 - family S16 unassigned peptidases (Sulfurovum sp. AS07-7) [S16.UPW]#S16#{peptidase unit: 172-440}~source A0A0C2US04~	True	0.91	513	7.624e-158	KaiC [PF06745.16]; AAA domain [PF13481.9]; Subunit ChlI of Mg-chelatase [PF13541.9]; DnaB-like helicase C terminal domain [PF03796.18]; Rad51 [PF08423.14]; Lon protease (S16) C-terminal proteolytic domain [PF05362.16]; Rubredoxin metal binding domain [PF18073.4]; recA bacterial DNA recombination protein [PF00154.24]					0
BN30871_contig_470_1108		BN30871	contig_470	1108	1091254	1092741	1	D										Multicopper oxidase [PF07731.17]; Multicopper oxidase [PF07732.18]; Multicopper oxidase [PF00394.25]	AA1_2; AA1_3; AA1	AA1 Laccase / p-diphenol:oxygen oxidoreductase / ferroxidase (EC 1.10.3.2); ; ferroxidase (EC 1.10.3.-); Laccase-like multicopper oxidase (EC 1.10.3.-)	1.10.3.2; 1.10.3.2; 1.10.3.2,1.10.3.-	AA1.hmm	0
BN30871_contig_470_1109		BN30871	contig_470	1109	1093173	1093415	-1	E															0
BN30871_contig_470_1110		BN30871	contig_470	1110	1093396	1094322	-1	D										TIR domain [PF13676.9]; TIR domain [PF01582.23]					0
BN30871_contig_470_1111	K07317	BN30871	contig_470	1111	1094319	1097345	-1	C		adenine-specific DNA-methyltransferase [EC:2.1.1.72]								N-6 DNA Methylase [PF02384.19]; MmeI, DNA-methyltransferase domain [PF20473.1]; Eco57I restriction-modification methylase [PF07669.14]; MmeI, helicase spacer domain [PF20465.1]; TaqI-like C-terminal specificity domain [PF12950.10]; Putative RNA methylase family UPF0020 [PF01170.21]					0
BN30871_contig_470_1112	K00997	BN30871	contig_470	1112	1097412	1097762	1	C		holo-[acyl-carrier protein] synthase [EC:2.7.8.7]								4'-phosphopantetheinyl transferase superfamily [PF01648.23]					0
BN30871_contig_470_1113	K03154	BN30871	contig_470	1113	1098117	1098317	-1	C		sulfur carrier protein								ThiS family [PF02597.23]					0
BN30871_contig_470_1114	K09141	BN30871	contig_470	1114	1098390	1098944	-1	C		uncharacterized protein								AMMECR1 [PF01871.20]					0
BN30871_contig_470_1115	K06867	BN30871	contig_470	1115	1098948	1099514	-1	C		uncharacterized protein								Ankyrin repeats (3 copies) [PF12796.10]; Ankyrin repeats (many copies) [PF13637.9]; Ankyrin repeats (many copies) [PF13857.9]; Ankyrin repeat [PF00023.33]					0
BN30871_contig_470_1116		BN30871	contig_470	1116	1099756	1100352	1	D										Uncharacterized protein domain (DUF2202) [PF09968.12]					0
BN30871_contig_470_1117		BN30871	contig_470	1117	1100349	1100753	1	E															0
BN30871_contig_470_1118		BN30871	contig_470	1118	1100754	1101737	-1	D										Putative S-adenosyl-L-methionine-dependent methyltransferase [PF02636.20]					0
BN30871_contig_470_1119		BN30871	contig_470	1119	1101741	1102925	-1	D										Aminotransferase class-III [PF00202.24]					0
BN30871_contig_470_1120		BN30871	contig_470	1120	1102956	1104740	-1	D										Molybdopterin oxidoreductase [PF00384.25]					0
BN30871_contig_470_1121		BN30871	contig_470	1121	1105259	1105642	1	D										Cytochrome c [PF00034.24]					1
BN30871_contig_470_1122		BN30871	contig_470	1122	1105679	1107142	-1	D										Carbamoyl-phosphate synthase L chain, ATP binding domain [PF02786.20]; Biotin carboxylase, N-terminal domain [PF00289.25]; Biotin carboxylase C-terminal domain [PF02785.22]; ATP-grasp domain [PF02222.25]; ATP-grasp domain [PF02655.17]; D-ala D-ala ligase C-terminus [PF07478.16]; RimK-like ATP-grasp domain [PF08443.14]; ATP-grasp domain [PF13535.9]; Phosphoribosylglycinamide synthetase, ATP-grasp …					0
BN30871_contig_470_1123	K00177	BN30871	contig_470	1123	1107310	1107867	-1	C		2-oxoglutarate ferredoxin oxidoreductase subunit gamma [EC:1.2.7.3]								Pyruvate ferredoxin/flavodoxin oxidoreductase [PF01558.21]					0
BN30871_contig_470_1124	K00175	BN30871	contig_470	1124	1107880	1108737	-1	C		2-oxoglutarate/2-oxoacid ferredoxin oxidoreductase subunit beta [EC:1.2.7.3 1.2.7.11]								Thiamine pyrophosphate enzyme, C-terminal TPP binding domain [PF02775.24]					0
BN30871_contig_470_1125	K00174	BN30871	contig_470	1125	1108739	1109872	-1	C		2-oxoglutarate/2-oxoacid ferredoxin oxidoreductase subunit alpha [EC:1.2.7.3 1.2.7.11]								Pyruvate flavodoxin/ferredoxin oxidoreductase, thiamine diP-bdg [PF01855.22]; Pyruvate:ferredoxin oxidoreductase core domain II [PF17147.7]					0
BN30871_contig_470_1126	K00176	BN30871	contig_470	1126	1109885	1110208	-1	C		2-oxoglutarate ferredoxin oxidoreductase subunit delta [EC:1.2.7.3]								4Fe-4S dicluster domain [PF13187.9]; 4Fe-4S dicluster domain [PF12838.10]; 4Fe-4S dicluster domain [PF14697.9]; 4Fe-4S double cluster binding domain [PF13484.9]; 4Fe-4S dicluster domain [PF13247.9]; 4Fe-4S dicluster domain [PF13534.9]; 4Fe-4S dicluster domain [PF13183.9]					0
BN30871_contig_470_1127		BN30871	contig_470	1127	1110420	1110698	-1	D										Heavy-metal-associated domain [PF00403.29]					0
BN30871_contig_470_1128	K01902	BN30871	contig_470	1128	1110854	1111726	-1	C		succinyl-CoA synthetase alpha subunit [EC:6.2.1.5]								CoA-ligase [PF00549.22]; CoA binding domain [PF02629.22]; Succinyl-CoA ligase like flavodoxin domain [PF13607.9]; CoA binding domain [PF13380.9]					0
BN30871_contig_470_1129	K01903	BN30871	contig_470	1129	1111726	1112901	-1	C		succinyl-CoA synthetase beta subunit [EC:6.2.1.5]								ATP-grasp domain [PF08442.13]; CoA-ligase [PF00549.22]; ATP-grasp domain [PF13549.9]; Phosphoribosylglycinamide synthetase, ATP-grasp (A) domain [PF01071.22]; RimK-like ATP-grasp domain [PF08443.14]; Carbamoyl-phosphate synthase L chain, ATP binding domain [PF02786.20]					0
BN30871_contig_470_1130	K01679	BN30871	contig_470	1130	1113061	1114458	-1	C		fumarate hydratase, class II [EC:4.2.1.2]								Lyase [PF00206.23]; Fumarase C C-terminus [PF10415.12]					0
BN30871_contig_470_1131	K00024	BN30871	contig_470	1131	1114462	1115421	-1	C		malate dehydrogenase [EC:1.1.1.37]								lactate/malate dehydrogenase, NAD binding domain [PF00056.26]; lactate/malate dehydrogenase, alpha/beta C-terminal domain [PF02866.21]; Shikimate / quinate 5-dehydrogenase [PF01488.23]					0
BN30871_contig_470_1132		BN30871	contig_470	1132	1115618	1117822	-1	D										Monomeric isocitrate dehydrogenase [PF03971.17]					0
BN30871_contig_470_1133	K02337	BN30871	contig_470	1133	1117977	1121525	-1	C		DNA polymerase III subunit alpha [EC:2.7.7.7]								Bacterial DNA polymerase III alpha NTPase domain [PF07733.15]; Bacterial DNA polymerase III alpha subunit finger domain [PF17657.4]; PHP domain [PF02811.22]; Helix-hairpin-helix motif [PF14579.9]					0
BN30871_contig_470_1134		BN30871	contig_470	1134	1121733	1121969	-1	E															0
BN30871_contig_470_1135	K00262	BN30871	contig_470	1135	1122269	1123621	1	C		glutamate dehydrogenase (NADP+) [EC:1.4.1.4]								Glutamate/Leucine/Phenylalanine/Valine dehydrogenase [PF00208.24]; Glu/Leu/Phe/Val dehydrogenase, dimerisation domain [PF02812.21]					0
BN30871_contig_470_1136		BN30871	contig_470	1136	1123677	1123973	-1	D										Cytochrome c [PF00034.24]; Cytochrome C oxidase, cbb3-type, subunit III [PF13442.9]					1
BN30871_contig_470_1137		BN30871	contig_470	1137	1124041	1124361	-1	E															0
BN30871_contig_470_1138		BN30871	contig_470	1138	1124455	1124787	-1	E															1
BN30871_contig_470_1139		BN30871	contig_470	1139	1124781	1125971	-1	D										Histidine kinase-, DNA gyrase B-, and HSP90-like ATPase [PF02518.29]; GHKL domain [PF14501.9]					0
BN30871_contig_470_1140		BN30871	contig_470	1140	1125925	1126611	-1	D										Response regulator receiver domain [PF00072.27]; Transcriptional regulatory protein, C terminal [PF00486.31]					0
BN30871_contig_470_1141	K09792	BN30871	contig_470	1141	1126789	1127541	1	C		uncharacterized protein								Cytochrome C biogenesis protein transmembrane region [PF13386.9]					0
BN30871_contig_470_1142	K01610	BN30871	contig_470	1142	1127616	1129205	-1	C		phosphoenolpyruvate carboxykinase (ATP) [EC:4.1.1.49]								Phosphoenolpyruvate carboxykinase [PF01293.23]					0
BN30871_contig_470_1143		BN30871	contig_470	1143	1129308	1131098	-1	D										Conserved carboxylase domain [PF02436.21]; HMGL-like [PF00682.22]; Biotin-requiring enzyme [PF00364.25]					0
BN30871_contig_470_1144	K05592	BN30871	contig_470	1144	1131235	1132617	-1	C		ATP-dependent RNA helicase DeaD [EC:3.6.4.13]								DEAD/DEAH box helicase [PF00270.32]; Helicase conserved C-terminal domain [PF00271.34]; Type III restriction enzyme, res subunit [PF04851.18]					0
BN30871_contig_470_1145	K06153	BN30871	contig_470	1145	1132692	1133465	-1	C		undecaprenyl-diphosphatase [EC:3.6.1.27]								Bacitracin resistance protein BacA [PF02673.21]					0
BN30871_contig_470_1146		BN30871	contig_470	1146	1133603	1135360	-1	D										ABC transporter [PF00005.30]; ABC transporter transmembrane region [PF00664.26]; RecF/RecN/SMC N terminal domain [PF02463.22]					0
BN30871_contig_470_1147	K01079	BN30871	contig_470	1147	1135360	1135989	-1	C		phosphoserine phosphatase [EC:3.1.3.3]								haloacid dehalogenase-like hydrolase [PF12710.10]; haloacid dehalogenase-like hydrolase [PF08282.15]; Haloacid dehalogenase-like hydrolase [PF13419.9]; haloacid dehalogenase-like hydrolase [PF00702.29]; Putative Phosphatase [PF06888.15]					0
BN30871_contig_470_1148		BN30871	contig_470	1148	1136152	1137072	1	D										Methylenetetrahydrofolate reductase [PF02219.20]					0
BN30871_contig_470_1149		BN30871	contig_470	1149	1137437	1138405	-1	D										Domain of unknown function (DUF4116) [PF13475.9]					0
BN30871_contig_470_1150	K03269	BN30871	contig_470	1150	1138501	1139235	-1	C		UDP-2,3-diacylglucosamine hydrolase [EC:3.6.1.54]													0
BN30871_contig_470_1151	K00145	BN30871	contig_470	1151	1139195	1140199	-1	C		N-acetyl-gamma-glutamyl-phosphate reductase [EC:1.2.1.38]								Semialdehyde dehydrogenase, dimerisation domain [PF02774.21]; Semialdehyde dehydrogenase, NAD binding domain [PF01118.27]					0
BN30871_contig_470_1152	K03624	BN30871	contig_470	1152	1140199	1140678	-1	C		transcription elongation factor GreA								Transcription elongation factor, N-terminal [PF03449.18]; Transcription elongation factor, GreA/GreB, C-term [PF01272.22]					0
BN30871_contig_470_1153	K03787	BN30871	contig_470	1153	1140799	1141578	1	C		5'/3'-nucleotidase [EC:3.1.3.5 3.1.3.6]								Survival protein SurE [PF01975.20]					0
BN30871_contig_470_1154	K22132	BN30871	contig_470	1154	1141575	1142231	1	C		tRNA threonylcarbamoyladenosine dehydratase								ThiF family [PF00899.24]					0
BN30871_contig_470_1155	K03282	BN30871	contig_470	1155	1142243	1142650	-1	C		large conductance mechanosensitive channel								Large-conductance mechanosensitive channel, MscL [PF01741.21]					0
BN30871_contig_470_1156		BN30871	contig_470	1156	1142643	1145732	-1	D										Cytochrome C assembly protein [PF01578.23]; ResB-like family [PF05140.17]					0
BN30871_contig_470_1157	K09160	BN30871	contig_470	1157	1145849	1146280	1	C		uncharacterized protein													0
BN30871_contig_470_1158		BN30871	contig_470	1158	1146317	1146517	-1	E															0
BN30871_contig_470_1159	K02335	BN30871	contig_470	1159	1146585	1149308	-1	C		DNA polymerase I [EC:2.7.7.7]								DNA polymerase family A [PF00476.23]; 5'-3' exonuclease, N-terminal resolvase-like domain [PF02739.19]; 5'-3' exonuclease, C-terminal SAM fold [PF01367.23]; 3'-5' exonuclease [PF01612.23]; Exonuclease [PF00929.27]					0
BN30871_contig_470_1160	K03701	BN30871	contig_470	1160	1149433	1152249	-1	C		excinuclease ABC subunit A								UvrA interaction domain [PF17760.4]; UvrA DNA-binding domain [PF17755.4]; ABC transporter [PF00005.30]					0
BN30871_contig_470_1161	K07090	BN30871	contig_470	1161	1152252	1152989	-1	C		uncharacterized protein								Sulfite exporter TauE/SafE [PF01925.22]					0
BN30871_contig_470_1162	K07001	BN30871	contig_470	1162	1153114	1153977	1	C		NTE family protein								Patatin-like phospholipase [PF01734.25]					0
BN30871_contig_470_1163		BN30871	contig_470	1163	1154005	1154814	-1	E															0
BN30871_contig_470_1164		BN30871	contig_470	1164	1154811	1155821	-1	E															0
BN30871_contig_470_1165	K03152	BN30871	contig_470	1165	1156096	1156659	-1	C		protein deglycase [EC:3.5.1.124]	MER0235588	C56	MER0235588 - family C56 non-peptidase homologues (Nitratifractor salsuginis) [C56.UNW]#C56#{peptidase unit: 5-160}~source YP_004167358~	False	0.63	196	5.005e-41	DJ-1/PfpI family [PF01965.27]; ThiJ/PfpI family-like [PF17124.8]					0
BN30871_contig_470_1166	K02356	BN30871	contig_470	1166	1156792	1157358	-1	C		elongation factor P								Elongation factor P (EF-P) KOW-like domain [PF08207.15]; Elongation factor P, C-terminal [PF09285.14]; Elongation factor P (EF-P) OB domain [PF01132.23]					0
BN30871_contig_470_1167		BN30871	contig_470	1167	1157527	1159254	-1	D										AcrB/AcrD/AcrF family [PF00873.22]					0
BN30871_contig_470_1168		BN30871	contig_470	1168	1159251	1160864	-1	D										AcrB/AcrD/AcrF family [PF00873.22]					0
BN30871_contig_470_1169		BN30871	contig_470	1169	1160870	1161583	-1	D										Barrel-sandwich domain of CusB or HlyD membrane-fusion [PF16576.8]; HlyD family secretion protein [PF13437.9]; Biotin-lipoyl like [PF13533.9]					0
BN30871_contig_470_1170		BN30871	contig_470	1170	1161586	1162935	-1	E															0
BN30871_contig_470_1171	K00058	BN30871	contig_470	1171	1163031	1164620	-1	C		D-3-phosphoglycerate dehydrogenase / 2-oxoglutarate reductase [EC:1.1.1.95 1.1.1.399]								D-isomer specific 2-hydroxyacid dehydrogenase, NAD binding domain [PF02826.22]; D-isomer specific 2-hydroxyacid dehydrogenase, catalytic domain [PF00389.33]; D-3-phosphoglycerate dehydrogenase intervening domain [PF19304.2]					0
BN30871_contig_470_1172	K02945	BN30871	contig_470	1172	1164631	1166295	-1	C		small subunit ribosomal protein S1								S1 RNA binding domain [PF00575.26]					0
BN30871_contig_470_1173	K03527	BN30871	contig_470	1173	1166361	1167200	-1	C		4-hydroxy-3-methylbut-2-en-1-yl diphosphate reductase [EC:1.17.7.4]								LytB protein [PF02401.21]					0
BN30871_contig_470_1174	K00800	BN30871	contig_470	1174	1167200	1168486	-1	C		3-phosphoshikimate 1-carboxyvinyltransferase [EC:2.5.1.19]								EPSP synthase (3-phosphoshikimate 1-carboxyvinyltransferase) [PF00275.23]					0
BN30871_contig_470_1175	K01890	BN30871	contig_470	1175	1168483	1170822	-1	C		phenylalanyl-tRNA synthetase beta chain [EC:6.1.1.20]								Putative tRNA binding domain [PF01588.23]; Phenylalanyl tRNA synthetase beta chain CLM domain [PF17759.4]; Ferredoxin-fold anticodon binding domain [PF03147.17]; tRNA synthetase B5 domain [PF03484.18]					0
BN30871_contig_470_1176	K01889	BN30871	contig_470	1176	1170819	1171820	-1	C		phenylalanyl-tRNA synthetase alpha chain [EC:6.1.1.20]								tRNA synthetases class II core domain (F) [PF01409.23]; Aminoacyl tRNA synthetase class II, N-terminal domain [PF02912.21]					0
BN30871_contig_470_1177	K02503	BN30871	contig_470	1177	1171957	1172310	1	C		histidine triad (HIT) family protein								HIT domain [PF01230.26]; Scavenger mRNA decapping enzyme C-term binding [PF11969.11]					0
BN30871_contig_470_1178	K01755	BN30871	contig_470	1178	1172330	1173718	-1	C		argininosuccinate lyase [EC:4.3.2.1]								Lyase [PF00206.23]; Argininosuccinate lyase C-terminal [PF14698.9]					0
BN30871_contig_470_1179		BN30871	contig_470	1179	1173906	1174292	1	D										Domain of unknown function (DUF305) [PF03713.16]; Domain of unknown function (DUF4142) [PF13628.9]					0
BN30871_contig_470_1180	K04754	BN30871	contig_470	1180	1174458	1175291	1	C		phospholipid-binding lipoprotein MlaA								MlaA lipoprotein [PF04333.16]					0
BN30871_contig_470_1181	K07323	BN30871	contig_470	1181	1175295	1175906	1	C		phospholipid transport system substrate-binding protein								MlaC protein [PF05494.15]					0
BN30871_contig_470_1182	K03498	BN30871	contig_470	1182	1176030	1177280	1	C		trk/ktr system potassium uptake protein								Cation transport protein [PF02386.19]					0
BN30871_contig_470_1183	K03499	BN30871	contig_470	1183	1177277	1177927	1	C		trk/ktr system potassium uptake protein								TrkA-N domain [PF02254.21]					0
BN30871_contig_470_1184		BN30871	contig_470	1184	1177969	1178367	-1	E															0
BN30871_contig_470_1185		BN30871	contig_470	1185	1178495	1179088	-1	D										Restriction endonuclease [PF04471.15]					0
BN30871_contig_470_1186		BN30871	contig_470	1186	1179172	1179735	-1	E															0
BN30871_contig_470_1187	K00602	BN30871	contig_470	1187	1180013	1181545	-1	C		phosphoribosylaminoimidazolecarboxamide formyltransferase / IMP cyclohydrolase [EC:2.1.2.3 3.5.4.10]								AICARFT/IMPCHase bienzyme [PF01808.21]; MGS-like domain [PF02142.25]					0
BN30871_contig_470_1188	K23269	BN30871	contig_470	1188	1181568	1183784	-1	C		phosphoribosylformylglycinamidine synthase subunit PurL [EC:6.3.5.3]								AIR synthase related protein, N-terminal domain [PF00586.27]; AIR synthase related protein, C-terminal domain [PF02769.25]; Formylglycinamide ribonucleotide amidotransferase linker domain [PF18072.4]					0
BN30871_contig_470_1189		BN30871	contig_470	1189	1183977	1184840	-1	E															0
BN30871_contig_470_1190		BN30871	contig_470	1190	1185124	1185804	1	D										dUTPase [PF08761.14]					0
BN30871_contig_470_1191		BN30871	contig_470	1191	1185827	1186483	-1	E															0
BN30871_contig_470_1192	K03650	BN30871	contig_470	1192	1186531	1187874	-1	C		tRNA modification GTPase [EC:3.6.-.-]								MnmE helical domain [PF12631.10]; GTP-binding protein TrmE N-terminus [PF10396.12]; 50S ribosome-binding GTPase [PF01926.26]; Ferrous iron transport protein B [PF02421.21]; Ras family [PF00071.25]; RsgA GTPase [PF03193.19]					0
BN30871_contig_470_1193	K06346	BN30871	contig_470	1193	1187874	1188785	-1	C		spoIIIJ-associated protein								HP1451 C-terminal domain [PF18472.4]; Jag N-terminus [PF14804.9]					0
BN30871_contig_470_1194	K03217	BN30871	contig_470	1194	1188785	1190368	-1	C		YidC/Oxa1 family membrane protein insertase								60Kd inner membrane protein [PF02096.23]; YidC periplasmic domain [PF14849.9]					0
BN30871_contig_470_1195	K03536	BN30871	contig_470	1195	1190392	1190610	-1	C		ribonuclease P protein component [EC:3.1.26.5]								Ribonuclease P [PF00825.21]					0
BN30871_contig_470_1196	K02914	BN30871	contig_470	1196	1190718	1190852	-1	C		large subunit ribosomal protein L34								Ribosomal protein L34 [PF00468.20]					0
BN30871_contig_470_1197	K13747	BN30871	contig_470	1197	1190953	1192239	1	C		carboxynorspermidine decarboxylase [EC:4.1.1.96]								Pyridoxal-dependent decarboxylase, C-terminal sheet domain [PF00278.25]					0
BN30871_contig_470_1198	K09800	BN30871	contig_470	1198	1192246	1195050	-1	C		translocation and assembly module TamB								TamB, inner membrane protein subunit of TAM complex [PF04357.16]					0
BN30871_contig_470_1199		BN30871	contig_470	1199	1195092	1196828	-1	D										Omp85 superfamily domain [PF01103.26]; OMP85 superfamily [PF19143.3]					0
BN30871_contig_470_1200	K00147	BN30871	contig_470	1200	1196898	1198133	-1	C		glutamate-5-semialdehyde dehydrogenase [EC:1.2.1.41]								Aldehyde dehydrogenase family [PF00171.25]					0
BN30871_contig_470_1201		BN30871	contig_470	1201	1198216	1198926	-1	D										Protein of unknown function (DUF445) [PF04286.15]					0
BN30871_contig_470_1202	K02434	BN30871	contig_470	1202	1199048	1200481	1	C		aspartyl-tRNA(Asn)/glutamyl-tRNA(Gln) amidotransferase subunit B [EC:6.3.5.6 6.3.5.7]								GatB/GatE catalytic domain [PF02934.18]; GatB domain [PF02637.21]					0
BN30871_contig_470_1203	K10716	BN30871	contig_470	1203	1200491	1202017	1	C		voltage-gated potassium channel								TrkA-N domain [PF02254.21]; Ion channel [PF07885.19]; Ion transport protein [PF00520.34]; Castor and Pollux, part of voltage-gated ion channel [PF06241.15]; TrkA-C domain [PF02080.24]					0
BN30871_contig_470_1204		BN30871	contig_470	1204	1202014	1202718	1	E															0
BN30871_contig_470_1205	K00057	BN30871	contig_470	1205	1202715	1203602	1	C		glycerol-3-phosphate dehydrogenase (NAD(P)+) [EC:1.1.1.94]								NAD-dependent glycerol-3-phosphate dehydrogenase C-terminus [PF07479.17]; NAD-dependent glycerol-3-phosphate dehydrogenase N-terminus [PF01210.26]; Bacterial GPD, NAD-dependent C-terminal [PF20618.1]					0
BN30871_contig_470_1206		BN30871	contig_470	1206	1203607	1204752	-1	E															0
BN30871_contig_470_1207		BN30871	contig_470	1207	1204835	1205374	-1	D										Thiamine monophosphate synthase [PF02581.20]					0
BN30871_contig_470_1208	K02108	BN30871	contig_470	1208	1205384	1206097	-1	C		F-type H+-transporting ATPase subunit a								ATP synthase A chain [PF00119.23]					0
BN30871_contig_470_1209		BN30871	contig_470	1209	1206135	1206959	-1	D										Protein of unknown function (DUF2400) [PF09674.13]					0
BN30871_contig_470_1210		BN30871	contig_470	1210	1206934	1207296	-1	D										Ferric uptake regulator family [PF01475.22]					0
BN30871_contig_470_1211	K01091	BN30871	contig_470	1211	1207363	1207992	-1	C		phosphoglycolate phosphatase [EC:3.1.3.18]								Haloacid dehalogenase-like hydrolase [PF13419.9]; haloacid dehalogenase-like hydrolase [PF00702.29]; HAD-hyrolase-like [PF13242.9]; haloacid dehalogenase-like hydrolase [PF12710.10]					0
BN30871_contig_470_1212	K01613	BN30871	contig_470	1212	1207986	1208810	-1	C		phosphatidylserine decarboxylase [EC:4.1.1.65]								Phosphatidylserine decarboxylase [PF02666.18]					0
BN30871_contig_470_1213		BN30871	contig_470	1213	1208800	1209639	-1	E															0
BN30871_contig_470_1214		BN30871	contig_470	1214	1209632	1210078	-1	D										NifU-like N terminal domain [PF01592.19]					0
BN30871_contig_470_1215	K10857	BN30871	contig_470	1215	1210301	1211038	1	C		exodeoxyribonuclease X [EC:3.1.11.-]								Exonuclease [PF00929.27]; Exodeoxyribonuclease X-like C-terminal [PF20600.1]					0
BN30871_contig_470_1216	K06920	BN30871	contig_470	1216	1211048	1211713	-1	C		7-cyano-7-deazaguanine synthase [EC:6.3.4.20]								Queuosine biosynthesis protein QueC [PF06508.16]; tRNA methyl transferase HUP domain [PF03054.19]					0
BN30871_contig_470_1217	K07042	BN30871	contig_470	1217	1211772	1212194	1	C		probable rRNA maturation factor								Endoribonuclease YbeY [PF02130.20]					0
BN30871_contig_470_1218	K05515	BN30871	contig_470	1218	1212196	1214076	-1	C		penicillin-binding protein 2 [EC:3.4.16.4]								Penicillin binding protein transpeptidase domain [PF00905.25]; Penicillin-binding Protein dimerisation domain [PF03717.18]					0
BN30871_contig_470_1219		BN30871	contig_470	1219	1214057	1214548	-1	E															0
BN30871_contig_470_1220	K00619	BN30871	contig_470	1220	1214550	1215029	-1	C		amino-acid N-acetyltransferase [EC:2.3.1.1]								Acetyltransferase (GNAT) domain [PF13673.10]; Acetyltransferase (GNAT) domain [PF13508.10]; Acetyltransferase (GNAT) family [PF00583.28]; Acetyltransferase (GNAT) domain [PF13420.10]					0
BN30871_contig_470_1221	K03978	BN30871	contig_470	1221	1215026	1215628	-1	C		GTP-binding protein								Ethanolamine utilisation - propanediol utilisation [PF10662.12]; 50S ribosome-binding GTPase [PF01926.26]; AIG1 family [PF04548.19]					0
BN30871_contig_470_1222		BN30871	contig_470	1222	1215631	1216113	-1	D										LptA/(LptD N-terminal domain) LPS transport protein [PF03968.17]					0
BN30871_contig_470_1223	K11719	BN30871	contig_470	1223	1216304	1216837	-1	C		lipopolysaccharide export system protein LptC													0
BN30871_contig_470_1224	K03270	BN30871	contig_470	1224	1216810	1217304	-1	C		3-deoxy-D-manno-octulosonate 8-phosphate phosphatase (KDO 8-P phosphatase) [EC:3.1.3.45]								haloacid dehalogenase-like hydrolase [PF08282.15]					0
BN30871_contig_470_1225		BN30871	contig_470	1225	1217301	1217873	-1	D										Imidazoleglycerol-phosphate dehydratase [PF00475.21]					0
BN30871_contig_470_1226	K03642	BN30871	contig_470	1226	1217882	1218673	-1	C		rare lipoprotein A								Lytic transglycolase [PF03330.21]					0
BN30871_contig_470_1227	K03424	BN30871	contig_470	1227	1218775	1219545	-1	C		TatD DNase family protein [EC:3.1.21.-]								TatD related DNase [PF01026.24]					0
BN30871_contig_470_1228	K13993	BN30871	contig_470	1228	1219727	1220161	1	C		HSP20 family protein								Hsp20/alpha crystallin family [PF00011.24]; HSP20-like domain found in ArsA [PF17886.4]					0
BN30871_contig_470_1229	K02347	BN30871	contig_470	1229	1220216	1221937	1	C		DNA polymerase (family X)								DNA polymerase beta thumb [PF14791.9]; Helix-hairpin-helix domain [PF14716.9]; PHP domain [PF02811.22]; Helix-hairpin-helix domain [PF14520.9]; DNA polymerase beta palm [PF14792.9]					0
BN30871_contig_470_1230		BN30871	contig_470	1230	1222127	1222825	-1	D										Outer membrane protein beta-barrel domain [PF13505.9]; OmpA-like transmembrane domain [PF01389.20]					0
BN30871_contig_470_1231	K09764	BN30871	contig_470	1231	1222986	1223261	-1	C		uncharacterized protein								Protein of unknown function (DUF503) [PF04456.15]					0
BN30871_contig_470_1232	K03321	BN30871	contig_470	1232	1223456	1224949	1	C		sulfate permease, SulP family								Sulfate permease family [PF00916.23]; STAS domain [PF01740.24]					0
BN30871_contig_470_1233		BN30871	contig_470	1233	1224946	1226154	-1	D										Major Facilitator Superfamily [PF07690.19]					0
BN30871_contig_470_1234		BN30871	contig_470	1234	1226309	1226554	1	D										Transglycosylase associated protein [PF04226.16]					0
BN30871_contig_470_1235	K09004	BN30871	contig_470	1235	1226609	1227079	1	C		uncharacterized protein								DsrE/DsrF-like family [PF02635.18]					0
BN30871_contig_470_1236	K03923	BN30871	contig_470	1236	1227364	1227954	1	C		NADPH dehydrogenase (quinone) [EC:1.6.5.10]								Flavodoxin-like fold [PF02525.20]					0
BN30871_contig_470_1237		BN30871	contig_470	1237	1228312	1228467	1	E															0
BN30871_contig_470_1238		BN30871	contig_470	1238	1228747	1229043	-1	E															0
BN30871_contig_470_1239		BN30871	contig_470	1239	1229040	1229330	-1	D										Phage derived protein Gp49-like (DUF891) [PF05973.17]					0
BN30871_contig_470_1240		BN30871	contig_470	1240	1229853	1230107	-1	E															0
BN30871_contig_470_1241		BN30871	contig_470	1241	1230094	1230543	-1	E															0
BN30871_contig_470_1242		BN30871	contig_470	1242	1230553	1230663	-1	E															0
BN30871_contig_470_1243		BN30871	contig_470	1243	1230708	1231121	-1	E															0
BN30871_contig_470_1244		BN30871	contig_470	1244	1231131	1234190	-1	E															0
BN30871_contig_470_1245		BN30871	contig_470	1245	1234187	1235596	-1	E															0
BN30871_contig_470_1246		BN30871	contig_470	1246	1235609	1236265	-1	E															0
BN30871_contig_470_1247		BN30871	contig_470	1247	1236262	1236546	-1	E															0
BN30871_contig_470_1248		BN30871	contig_470	1248	1236546	1237130	-1	E															0
BN30871_contig_470_1249		BN30871	contig_470	1249	1237127	1237375	-1	E															0
BN30871_contig_470_1250		BN30871	contig_470	1250	1237372	1237734	-1	E															0
BN30871_contig_470_1251		BN30871	contig_470	1251	1237761	1238204	-1	E															0
BN30871_contig_470_1252		BN30871	contig_470	1252	1238221	1238655	-1	E															0
BN30871_contig_470_1253		BN30871	contig_470	1253	1238664	1240271	-1	E															0
BN30871_contig_470_1254		BN30871	contig_470	1254	1240280	1240468	-1	E															0
BN30871_contig_470_1255		BN30871	contig_470	1255	1240511	1240981	-1	E															0
BN30871_contig_470_1256		BN30871	contig_470	1256	1240981	1242324	-1	E															0
BN30871_contig_470_1257		BN30871	contig_470	1257	1242314	1242610	-1	E															0
BN30871_contig_470_1258		BN30871	contig_470	1258	1242611	1245370	-1	E															0
BN30871_contig_470_1259		BN30871	contig_470	1259	1245363	1246403	-1	E															0
BN30871_contig_470_1260		BN30871	contig_470	1260	1246396	1248054	-1	E															0
BN30871_contig_470_1261		BN30871	contig_470	1261	1248056	1248511	-1	E															0
BN30871_contig_470_1262		BN30871	contig_470	1262	1248670	1250811	-1	D			MER0135116	N09	MER0135116 - family N9 unassigned peptide lyases () [N09.UPW]#N09#{peptidase unit: 156-502}~source AET73038~	False	0.591	82	2.686e-11	Hom_end-associated Hint [PF05203.19]					0
BN30871_contig_470_1263		BN30871	contig_470	1263	1250808	1251623	-1	E															0
BN30871_contig_470_1264		BN30871	contig_470	1264	1251746	1252402	-1	E															0
BN30871_contig_470_1265		BN30871	contig_470	1265	1252381	1252875	-1	E															0
BN30871_contig_470_1266		BN30871	contig_470	1266	1252936	1253847	-1	E															0
BN30871_contig_470_1267		BN30871	contig_470	1267	1253847	1254320	-1	E															0
BN30871_contig_470_1268		BN30871	contig_470	1268	1254331	1254891	-1	E															0
BN30871_contig_470_1269		BN30871	contig_470	1269	1254902	1255642	-1	E															0
BN30871_contig_470_1270		BN30871	contig_470	1270	1255642	1256214	-1	E															0
BN30871_contig_470_1271		BN30871	contig_470	1271	1256226	1257131	-1	E															0
BN30871_contig_470_1272		BN30871	contig_470	1272	1257143	1258681	-1	E															0
BN30871_contig_470_1273		BN30871	contig_470	1273	1258682	1259125	-1	E															0
BN30871_contig_470_1274		BN30871	contig_470	1274	1259137	1260777	-1	E															0
BN30871_contig_470_1275		BN30871	contig_470	1275	1261067	1261429	1	E															0
BN30871_contig_470_1276		BN30871	contig_470	1276	1261422	1261733	1	E															0
BN30871_contig_470_1277		BN30871	contig_470	1277	1261733	1261837	1	E															0
BN30871_contig_470_1278		BN30871	contig_470	1278	1261849	1262133	1	E															0
BN30871_contig_470_1279		BN30871	contig_470	1279	1262120	1262392	-1	D										Bacterial DNA-binding protein [PF00216.24]					0
BN30871_contig_470_1280	K02338	BN30871	contig_470	1280	1262461	1266621	-1	C		DNA polymerase III subunit beta [EC:2.7.7.7]								Inorganic Pyrophosphatase [PF18823.4]; ADP-Ribosyltransferase in polyvalent proteins [PF18760.4]; DNA polymerase III beta subunit, central domain [PF02767.19]					0
BN30871_contig_470_1281		BN30871	contig_470	1281	1266631	1270425	-1	D										Protein of unknown function (DUF2958) [PF11171.11]					0
BN30871_contig_470_1282		BN30871	contig_470	1282	1270428	1271009	-1	E															0
BN30871_contig_470_1283		BN30871	contig_470	1283	1271081	1271599	-1	E															0
BN30871_contig_470_1284		BN30871	contig_470	1284	1271596	1272423	-1	E															0
BN30871_contig_470_1285		BN30871	contig_470	1285	1272427	1273155	-1	E															0
BN30871_contig_470_1286		BN30871	contig_470	1286	1273249	1273779	1	E															0
BN30871_contig_470_1287		BN30871	contig_470	1287	1273776	1273988	1	E															0
BN30871_contig_470_1288		BN30871	contig_470	1288	1273985	1274701	1	E															0
BN30871_contig_470_1289		BN30871	contig_470	1289	1274708	1274950	-1	E															0
BN30871_contig_470_1290		BN30871	contig_470	1290	1274989	1275177	-1	E															0
BN30871_contig_470_1291		BN30871	contig_470	1291	1275164	1275637	-1	E															0
BN30871_contig_470_1292		BN30871	contig_470	1292	1275649	1276509	-1	E															0
BN30871_contig_470_1293		BN30871	contig_470	1293	1276563	1277171	-1	D										C-5 cytosine-specific DNA methylase [PF00145.20]					0
BN30871_contig_470_1294	K03111	BN30871	contig_470	1294	1277199	1277642	-1	C		single-strand DNA-binding protein								Single-strand binding protein family [PF00436.28]					0
BN30871_contig_470_1295		BN30871	contig_470	1295	1277632	1279116	-1	D										PcfJ-like protein [PF14284.9]					0
BN30871_contig_470_1296		BN30871	contig_470	1296	1279129	1279956	-1	D										PDDEXK-like domain of unknown function (DUF3799) [PF12684.10]					0
BN30871_contig_470_1297		BN30871	contig_470	1297	1279943	1280944	-1	E															0
BN30871_contig_470_1298		BN30871	contig_470	1298	1280946	1282241	-1	E															0
BN30871_contig_470_1299		BN30871	contig_470	1299	1282311	1282568	-1	E															0
BN30871_contig_470_1300		BN30871	contig_470	1300	1282579	1282773	-1	E															0
BN30871_contig_470_1301		BN30871	contig_470	1301	1283174	1283797	1	E															0
BN30871_contig_470_1302		BN30871	contig_470	1302	1283884	1284561	-1	D			MER0039303	S24	MER0039303 - family S24 unassigned peptidases (Pasteurella multocida) [S24.UPW]#S24#{peptidase unit: 101-229}~source YP_005362863~	False	0.437	68	1.434e-08	Peptidase S24-like [PF00717.26]					0
BN30871_contig_470_1303		BN30871	contig_470	1303	1284656	1284880	1	E															0
BN30871_contig_470_1304		BN30871	contig_470	1304	1284883	1285389	1	D										Phage regulatory protein CII (CP76) [PF06892.14]					0
BN30871_contig_470_1305	K07741	BN30871	contig_470	1305	1285576	1286334	1	C		anti-repressor protein								AntA/AntB antirepressor [PF08346.15]; Phage antirepressor protein KilAC domain [PF03374.17]					0
BN30871_contig_470_1306		BN30871	contig_470	1306	1286334	1286561	1	E															0
BN30871_contig_470_1307		BN30871	contig_470	1307	1286551	1286763	1	E															0
BN30871_contig_470_1308		BN30871	contig_470	1308	1286754	1287626	1	E															0
BN30871_contig_470_1309		BN30871	contig_470	1309	1287623	1288159	1	E															0
BN30871_contig_470_1310		BN30871	contig_470	1310	1288156	1288365	1	E															0
BN30871_contig_470_1311	K03465	BN30871	contig_470	1311	1288368	1289258	1	C		thymidylate synthase (FAD) [EC:2.1.1.148]								Thymidylate synthase complementing protein [PF02511.18]					0
BN30871_contig_470_1312		BN30871	contig_470	1312	1289292	1289477	1	E															0
BN30871_contig_470_1313		BN30871	contig_470	1313	1289459	1289695	1	E															0
BN30871_contig_470_1314		BN30871	contig_470	1314	1289699	1289899	1	E															0
BN30871_contig_470_1315		BN30871	contig_470	1315	1289896	1290216	1	D										Protein of unknwon function (DUF3310) [PF11753.11]					0
BN30871_contig_470_1316		BN30871	contig_470	1316	1290206	1290352	1	E															0
BN30871_contig_470_1317		BN30871	contig_470	1317	1290349	1290486	1	E															0
BN30871_contig_470_1318		BN30871	contig_470	1318	1290468	1290683	1	E															0
BN30871_contig_470_1319		BN30871	contig_470	1319	1290676	1291269	1	D										Bacteriophage Lambda NinG protein [PF05766.15]					0
BN30871_contig_470_1320		BN30871	contig_470	1320	1291247	1291372	1	E															0
BN30871_contig_470_1321		BN30871	contig_470	1321	1291353	1291718	1	E															0
BN30871_contig_470_1322		BN30871	contig_470	1322	1291669	1292847	-1	D										Arm DNA-binding domain [PF13356.9]; Phage integrase family [PF00589.25]					0
BN30871_contig_470_1323		BN30871	contig_470	1323	1293240	1293380	1	E															0
BN30871_contig_470_1324	K01591	BN30871	contig_470	1324	1293364	1294056	-1	C		orotidine-5'-phosphate decarboxylase [EC:4.1.1.23]								Orotidine 5'-phosphate decarboxylase / HUMPS family [PF00215.27]					0
BN30871_contig_470_1325		BN30871	contig_470	1325	1294122	1294649	1	D										Cyclophilin type peptidyl-prolyl cis-trans isomerase/CLD [PF00160.24]					0
BN30871_contig_470_1326	K01950	BN30871	contig_470	1326	1294672	1296555	1	C		NAD+ synthase (glutamine-hydrolysing) [EC:6.3.5.1]								NAD synthase [PF02540.20]; Carbon-nitrogen hydrolase [PF00795.25]					0
BN30871_contig_470_1327		BN30871	contig_470	1327	1296557	1296916	-1	D										Cytochrome c [PF00034.24]					1
BN30871_contig_470_1328	K01491	BN30871	contig_470	1328	1296968	1297819	1	C		methylenetetrahydrofolate dehydrogenase (NADP+) / methenyltetrahydrofolate cyclohydrolase [EC:1.5.1.5 3.5.4.9]								Tetrahydrofolate dehydrogenase/cyclohydrolase, NAD(P)-binding domain [PF02882.22]; Tetrahydrofolate dehydrogenase/cyclohydrolase, catalytic domain [PF00763.26]					0
BN30871_contig_470_1329	K03100	BN30871	contig_470	1329	1297816	1298772	1	C		signal peptidase I [EC:3.4.21.89]	MER0105244	S26A	MER0105244 - subfamily S26A unassigned peptidases (Sulfurovum sp. NBC37-1) [S26.UPA]#S26A#{peptidase unit: 26-318}~source YP_001357980~	True	0.701	412	2.463e-125	Signal peptidase, peptidase S26 [PF10502.12]					0
BN30871_contig_470_1330		BN30871	contig_470	1330	1298769	1299419	1	D			MER0891081	M50B	MER0891081 - subfamily M50B unassigned peptidases (Nitratifractor salsuginis) [M50.UPB]#M50B#{peptidase unit: 13-206}~source E6WY01~	False	0.642	246	7.466e-70						0
BN30871_contig_470_1331	K01808	BN30871	contig_470	1331	1299429	1299881	1	C		ribose 5-phosphate isomerase B [EC:5.3.1.6]								Ribose/Galactose Isomerase [PF02502.21]					0
BN30871_contig_470_1332	K00759	BN30871	contig_470	1332	1299895	1300443	1	C		adenine phosphoribosyltransferase [EC:2.4.2.7]								Phosphoribosyl transferase domain [PF00156.30]					0
BN30871_contig_470_1333		BN30871	contig_470	1333	1300496	1301371	1	E															0
BN30871_contig_470_1334	K00946	BN30871	contig_470	1334	1301356	1302210	-1	C		thiamine-monophosphate kinase [EC:2.7.4.16]								AIR synthase related protein, N-terminal domain [PF00586.27]					0
BN30871_contig_470_1335	K00239	BN30871	contig_470	1335	1302324	1304036	1	C		succinate dehydrogenase / fumarate reductase, flavoprotein subunit [EC:1.3.5.1 1.3.5.4]								FAD binding domain [PF00890.27]; Fumarate reductase flavoprotein C-term [PF02910.23]; FAD dependent oxidoreductase [PF01266.27]					0
BN30871_contig_470_1336	K00240	BN30871	contig_470	1336	1304047	1305036	1	C		succinate dehydrogenase / fumarate reductase, iron-sulfur subunit [EC:1.3.5.1 1.3.5.4]								2Fe-2S iron-sulfur cluster binding domain [PF13085.9]; 4Fe-4S dicluster domain [PF13183.9]; 4Fe-4S double cluster binding domain [PF13484.9]; 4Fe-4S dicluster domain [PF13534.9]; 4Fe-4S dicluster domain [PF13187.9]; 4Fe-4S dicluster domain [PF12838.10]					1
BN30871_contig_470_1337		BN30871	contig_470	1337	1305047	1305943	1	D										Cysteine-rich domain [PF02754.19]					1
BN30871_contig_470_1338		BN30871	contig_470	1338	1306020	1306436	-1	E															0
BN30871_contig_470_1339	K01873	BN30871	contig_470	1339	1306522	1309155	1	C		valyl-tRNA synthetase [EC:6.1.1.9]								tRNA synthetases class I (I, L, M and V) [PF00133.25]; Anticodon-binding domain of tRNA ligase [PF08264.16]; tRNA synthetases class I (M) [PF09334.14]; Leucyl-tRNA synthetase, Domain 2 [PF13603.9]; Valyl tRNA synthetase tRNA binding arm [PF10458.12]; tRNA synthetases class I (C) catalytic domain [PF01406.22]; tRNA synthetases class I (K) [PF01921.21]					0
BN30871_contig_470_1340		BN30871	contig_470	1340	1309157	1310314	-1	D										Sodium/hydrogen exchanger family [PF00999.24]					0
BN30871_contig_470_1341		BN30871	contig_470	1341	1310436	1310870	1	E															0
BN30871_contig_470_1342	K13640	BN30871	contig_470	1342	1310916	1311287	-1	C		MerR family transcriptional regulator, heat shock protein HspR								MerR HTH family regulatory protein [PF13591.9]; MerR HTH family regulatory protein [PF13411.9]; MerR family regulatory protein [PF00376.26]					0
BN30871_contig_470_1343		BN30871	contig_470	1343	1311300	1312163	-1	D										DnaJ C terminal domain [PF01556.21]; DnaJ domain [PF00226.34]					0
BN30871_contig_470_1344		BN30871	contig_470	1344	1312381	1312905	-1	E															0
BN30871_contig_470_1345	K07491	BN30871	contig_470	1345	1313192	1313617	1	C		REP-associated tyrosine transposase								Transposase IS200 like [PF01797.19]					0
BN30871_contig_470_1346		BN30871	contig_470	1346	1313745	1313921	1	E															0
BN30871_contig_470_1347		BN30871	contig_470	1347	1314167	1314625	1	E															0
BN30871_contig_470_1348		BN30871	contig_470	1348	1319418	1320056	-1	E															0
BN30871_contig_470_1349	K15230	BN30871	contig_470	1349	1320125	1321939	-1	C		ATP-citrate lyase alpha-subunit [EC:2.3.3.8]								Citrate synthase, C-terminal domain [PF00285.24]; CoA-ligase [PF00549.22]					0
BN30871_contig_470_1350	K15231	BN30871	contig_470	1350	1321949	1323283	-1	C		ATP-citrate lyase beta-subunit [EC:2.3.3.8]								ATP citrate lyase citrate-binding [PF16114.8]; ATP-grasp domain [PF08442.13]					0
BN30871_contig_470_1351		BN30871	contig_470	1351	1323414	1324499	-1	E															0
BN30871_contig_470_1352	K01664	BN30871	contig_470	1352	1324496	1325065	-1	C		para-aminobenzoate synthetase component II [EC:2.6.1.85]	MER0425535	C26	MER0425535 - family C26 unassigned peptidases () [C26.UPW]#C26#{peptidase unit: 2-187}~source YP_007527673~	False	0.767	293	2.147e-86	Glutamine amidotransferase class-I [PF00117.31]; Peptidase C26 [PF07722.16]					0
BN30871_contig_470_1353	K00769	BN30871	contig_470	1353	1325062	1325517	-1	C		xanthine phosphoribosyltransferase [EC:2.4.2.22]								Phosphoribosyl transferase domain [PF00156.30]					0
BN30871_contig_470_1354	K18285	BN30871	contig_470	1354	1325865	1326926	-1	C		aminodeoxyfutalosine synthase [EC:2.5.1.120]								CofH/MqnC C-terminal region [PF19288.2]					0
BN30871_contig_470_1355	K00990	BN30871	contig_470	1355	1327001	1329472	1	C		[protein-PII] uridylyltransferase [EC:2.7.7.59]								GlnD PII-uridylyltransferase [PF08335.14]; Putative nucleotidyltransferase DUF294 [PF03445.16]					0
BN30871_contig_470_1356	K00820	BN30871	contig_470	1356	1329473	1331281	1	C		glutamine---fructose-6-phosphate transaminase (isomerizing) [EC:2.6.1.16]	MER0457062	C44	MER0457062 - family C44 non-peptidase homologues (Sulfurovum sp. AR) [C44.UNW]#C44#{peptidase unit: 2-228}~source ZP_10062531~	True	0.802	374	3.012e-107	Glutamine amidotransferase domain [PF13522.9]; SIS domain [PF01380.25]; Glutamine amidotransferase domain [PF13537.9]; Glutamine amidotransferases class-II [PF13230.9]					0
BN30871_contig_470_1357		BN30871	contig_470	1357	1331302	1332687	1	D										Poly A polymerase head domain [PF01743.23]; Probable RNA and SrmB- binding site of polymerase A [PF12627.10]; tRNA nucleotidyltransferase domain 2 putative [PF13735.9]; HD domain [PF01966.25]					0
BN30871_contig_470_1358		BN30871	contig_470	1358	1332720	1332980	-1	D										AF0941-like [PF14591.9]					0
BN30871_contig_470_1359	K03744	BN30871	contig_470	1359	1333098	1333688	1	C		LemA protein								LemA family [PF04011.15]					0
BN30871_contig_470_1360	K06872	BN30871	contig_470	1360	1333698	1334555	1	C		uncharacterized protein								TPM domain [PF04536.17]					0
BN30871_contig_470_1361	K08988	BN30871	contig_470	1361	1334556	1335173	1	C		putative membrane protein													0
BN30871_contig_470_1362	K03593	BN30871	contig_470	1362	1335399	1336568	-1	C		ATP-binding protein involved in chromosome partitioning								NUBPL iron-transfer P-loop NTPase [PF10609.12]; AAA domain [PF13614.9]; CobQ/CobB/MinD/ParA nucleotide binding domain [PF01656.26]; Iron-sulfur cluster assembly protein [PF01883.22]; ATPase MipZ [PF09140.14]; 4Fe-4S iron sulfur cluster binding proteins, NifH/frxC family [PF00142.21]; VirC1 protein [PF07015.14]; Anion-transporting ATPase [PF02374.18]; Cellulose biosynthesis protein BcsQ [PF06564.1…					0
BN30871_contig_470_1363	K03147	BN30871	contig_470	1363	1336698	1338047	-1	C		phosphomethylpyrimidine synthase [EC:4.1.99.17]								Radical SAM ThiC family [PF01964.21]					0
BN30871_contig_470_1364	K12506	BN30871	contig_470	1364	1338270	1339388	1	C		2-C-methyl-D-erythritol 4-phosphate cytidylyltransferase / 2-C-methyl-D-erythritol 2,4-cyclodiphosphate synthase [EC:2.7.7.60 4.6.1.12]								YgbB family [PF02542.19]; 2-C-methyl-D-erythritol 4-phosphate cytidylyltransferase [PF01128.22]					0
BN30871_contig_470_1365		BN30871	contig_470	1365	1339385	1340266	1	D										Response regulator receiver domain [PF00072.27]					0
BN30871_contig_470_1366	K00958	BN30871	contig_470	1366	1340244	1341434	1	C		sulfate adenylyltransferase [EC:2.7.7.4]								ATP-sulfurylase [PF01747.20]; PUA-like domain [PF14306.9]					0
BN30871_contig_470_1367	K01095	BN30871	contig_470	1367	1341446	1341937	1	C		phosphatidylglycerophosphatase A [EC:3.1.3.27]								Phosphatidylglycerophosphatase A [PF04608.16]					0
BN30871_contig_470_1368		BN30871	contig_470	1368	1342003	1343871	1	D										Pyridoxal-dependent decarboxylase, pyridoxal binding domain [PF02784.19]; Arginine decarboxylase helical bundle domain [PF17810.4]					0
BN30871_contig_470_1369	K00640	BN30871	contig_470	1369	1343881	1344585	1	C		serine O-acetyltransferase [EC:2.3.1.30]													0
BN30871_contig_470_1370	K00812	BN30871	contig_470	1370	1344667	1345839	1	C		aspartate aminotransferase [EC:2.6.1.1]								Aminotransferase class I and II [PF00155.24]; DegT/DnrJ/EryC1/StrS aminotransferase family [PF01041.20]					0
BN30871_contig_470_1371	K03975	BN30871	contig_470	1371	1345878	1346438	-1	C		membrane-associated protein								SNARE associated Golgi protein [PF09335.14]					0
BN30871_contig_470_1372	K00290	BN30871	contig_470	1372	1346555	1347751	1	C		saccharopine dehydrogenase (NAD+, L-lysine forming) [EC:1.5.1.7]								Saccharopine dehydrogenase C-terminal domain [PF16653.8]; Saccharopine dehydrogenase NADP binding domain [PF03435.21]					0
BN30871_contig_470_1373	K05810	BN30871	contig_470	1373	1347869	1348627	-1	C		purine-nucleoside/S-methyl-5'-thioadenosine phosphorylase / adenosine deaminase [EC:2.4.2.1 2.4.2.28 3.5.4.4]								Multi-copper polyphenol oxidoreductase laccase [PF02578.18]					1
BN30871_contig_470_1374		BN30871	contig_470	1374	1348684	1349811	1	D										Cell cycle protein [PF01098.22]					0
BN30871_contig_470_1375		BN30871	contig_470	1375	1349968	1351017	1	D			MER0879388	M42	MER0879388 - family M42 unassigned peptidases (Gloeocapsa sp. PCC 73106) [M42.UPW]#M42#{peptidase unit: 22-351}~source L8LRZ6~	True	0.563	361	3.816e-107	M42 glutamyl aminopeptidase [PF05343.17]					0
BN30871_contig_470_1376		BN30871	contig_470	1376	1351020	1351607	-1	D										Calcium/calmodulin dependent protein kinase II association domain [PF08332.13]					0
BN30871_contig_470_1377		BN30871	contig_470	1377	1351686	1351904	-1	E															0
BN30871_contig_470_1378	K05844	BN30871	contig_470	1378	1351977	1352897	-1	C		ribosomal protein S6--L-glutamate ligase [EC:6.3.2.-]								RimK PreATP-grasp domain [PF18030.4]; RimK-like ATP-grasp domain [PF08443.14]; Prokaryotic glutathione synthetase, ATP-grasp domain [PF02955.19]; ATP-grasp domain [PF02655.17]; Sugar-transfer associated ATP-grasp [PF14397.9]; YheC/D like ATP-grasp [PF14398.9]; Phosphoribosylglycinamide synthetase, ATP-grasp (A) domain [PF01071.22]					0
BN30871_contig_470_1379		BN30871	contig_470	1379	1352897	1353352	-1	D										Putative ATP-dependant zinc protease [PF05618.14]					0
BN30871_contig_470_1380	K05540	BN30871	contig_470	1380	1353454	1354383	-1	C		tRNA-dihydrouridine synthase B [EC:1.-.-.-]								Dihydrouridine synthase (Dus) [PF01207.20]; NADH:flavin oxidoreductase / NADH oxidase family [PF00724.23]					0
BN30871_contig_470_1381		BN30871	contig_470	1381	1354373	1355410	-1	E															0
BN30871_contig_470_1382	K06204	BN30871	contig_470	1382	1355414	1355776	-1	C		DnaK suppressor protein								Prokaryotic dksA/traR C4-type zinc finger [PF01258.20]					0
BN30871_contig_470_1383	K00783	BN30871	contig_470	1383	1355791	1356255	-1	C		23S rRNA (pseudouridine1915-N3)-methyltransferase [EC:2.1.1.177]								Predicted SPOUT methyltransferase [PF02590.20]					0
BN30871_contig_470_1384		BN30871	contig_470	1384	1356277	1357497	-1	D										Histidine kinase-, DNA gyrase B-, and HSP90-like ATPase [PF02518.29]					0
BN30871_contig_470_1385		BN30871	contig_470	1385	1357494	1358147	-1	D										Response regulator receiver domain [PF00072.27]; Transcriptional regulatory protein, C terminal [PF00486.31]					0
BN30871_contig_470_1386	K06006	BN30871	contig_470	1386	1358166	1358654	-1	C		periplasmic protein CpxP/Spy													0
BN30871_contig_470_1387		BN30871	contig_470	1387	1358837	1359223	-1	E															0
BN30871_contig_470_1388		BN30871	contig_470	1388	1359241	1359765	-1	E															0
BN30871_contig_470_1389		BN30871	contig_470	1389	1359827	1360393	-1	D										Thiamine monophosphate synthase [PF02581.20]					0
BN30871_contig_470_1390	K01963	BN30871	contig_470	1390	1360390	1361241	-1	C		acetyl-CoA carboxylase carboxyl transferase subunit beta [EC:6.4.1.2 2.1.3.15]								Carboxyl transferase domain [PF01039.25]; Acetyl-coA carboxylase zinc finger domain [PF17848.4]					1
BN30871_contig_470_1391		BN30871	contig_470	1391	1361250	1361981	-1	D										Inositol monophosphatase family [PF00459.28]					0
BN30871_contig_470_1392	K00266	BN30871	contig_470	1392	1362003	1363391	-1	C		glutamate synthase (NADPH) small chain [EC:1.4.1.13]								Dihydroprymidine dehydrogenase domain II, 4Fe-4S cluster [PF14691.9]; Pyridine nucleotide-disulphide oxidoreductase [PF07992.17]; Flavin-binding monooxygenase-like [PF00743.22]; NAD(P)-binding Rossmann-like domain [PF13450.9]; FAD binding domain [PF01494.22]; HI0933-like protein [PF03486.17]					0
BN30871_contig_470_1393		BN30871	contig_470	1393	1363393	1367814	-1	D			MER0235623	C44	MER0235623 - glutamate synthase (NADPH) large chain (Nitratifractor salsuginis) [C44.003]#C44#{peptidase unit: 12-375}~source YP_004168449~	True	0.828	623	6.444e-181	Glutamine amidotransferases class-II [PF00310.24]; Conserved region in glutamate synthase [PF01645.20]; Glutamate synthase central domain [PF04898.17]; GXGXG motif [PF01493.22]					0
BN30871_contig_470_1394		BN30871	contig_470	1394	1368030	1368602	1	D										RecO N terminal [PF13114.9]					0
BN30871_contig_470_1395	K09780	BN30871	contig_470	1395	1368872	1369126	1	C		uncharacterized protein								YCII-related domain [PF03795.17]					0
BN30871_contig_470_1396		BN30871	contig_470	1396	1369230	1371083	1	D										AAA domain, putative AbiEii toxin, Type IV TA system [PF13304.9]; AAA ATPase domain [PF13175.9]					0
BN30871_contig_470_1397		BN30871	contig_470	1397	1371146	1371679	1	E															0
BN30871_contig_470_1398	K06193	BN30871	contig_470	1398	1371766	1372320	-1	C		protein PhnA								PhnA domain [PF03831.17]					0
BN30871_contig_470_1399		BN30871	contig_470	1399	1372337	1372843	-1	D										Redoxin [PF08534.13]; AhpC/TSA family [PF00578.24]; Thioredoxin-like [PF13905.9]; Thioredoxin [PF00085.23]; Thioredoxin-like domain [PF13098.9]; Thioredoxin-like [PF13899.9]					0
BN30871_contig_470_1400		BN30871	contig_470	1400	1372833	1373654	-1	E															0
BN30871_contig_470_1401		BN30871	contig_470	1401	1373654	1375057	-1	D										Mur ligase middle domain [PF08245.15]					0
BN30871_contig_470_1402		BN30871	contig_470	1402	1375054	1375785	-1	D			MER0235624	S33	MER0235624 - family S33 unassigned peptidases (Nitratifractor salsuginis) [S33.UPW]#S33#{peptidase unit: 1-224}~source YP_004168453~	False	0.642	286	7.01e-71	Serine aminopeptidase, S33 [PF12146.11]; Alpha/beta hydrolase family [PF12697.10]; Alpha/beta hydrolase of unknown function (DUF1057) [PF06342.15]; alpha/beta hydrolase fold [PF00561.23]					0
BN30871_contig_470_1403		BN30871	contig_470	1403	1375841	1376986	-1	D										HI0933-like protein [PF03486.17]					0
BN30871_contig_470_1404		BN30871	contig_470	1404	1377059	1377733	1	D			MER0120349	C40	MER0120349 - spr peptidase (Sulfurovum sp. NBC37-1) [C40.004]#C40#{peptidase unit: 103-222}~source YP_001358141~	False	0.766	190	4.926e-50	NlpC/P60 family [PF00877.22]; Mannosyl-glycoprotein endo-beta-N-acetylglucosaminidase [PF01832.23]; Lecithin retinol acyltransferase [PF04970.16]					0
BN30871_contig_470_1405		BN30871	contig_470	1405	1377842	1379272	-1	D			MER0133461	M50	MER0133461 - family M50 non-peptidase homologues (Sebaldella termitidis) [M50.UNW]#M50#{peptidase unit: 89-186}~source ACZ09042~	False	0.336	60	5.949e-05	Voltage gated chloride channel [PF00654.23]					0
BN30871_contig_470_1406	K03550	BN30871	contig_470	1406	1379406	1379963	-1	C		holliday junction DNA helicase RuvA [EC:5.6.2.4]								RuvA N terminal domain [PF01330.24]; Helix-hairpin-helix domain [PF14520.9]					0
BN30871_contig_470_1407	K03980	BN30871	contig_470	1407	1380111	1381517	1	C		putative peptidoglycan lipid II flippase								Lipid II flippase MurJ [PF03023.17]					0
BN30871_contig_470_1408	K01883	BN30871	contig_470	1408	1381525	1382922	1	C		cysteinyl-tRNA synthetase [EC:6.1.1.16]								tRNA synthetases class I (C) catalytic domain [PF01406.22]; tRNA synthetases class I (M) [PF09334.14]; DALR domain [PF09190.14]; tRNA synthetases class I (I, L, M and V) [PF00133.25]					0
BN30871_contig_470_1409		BN30871	contig_470	1409	1382994	1384628	1	D										ABC transporter transmembrane region [PF00664.26]; ABC transporter [PF00005.30]; RecF/RecN/SMC N terminal domain [PF02463.22]					0
BN30871_contig_470_1410	K00254	BN30871	contig_470	1410	1384690	1385757	1	C		dihydroorotate dehydrogenase [EC:1.3.5.2]								Dihydroorotate dehydrogenase [PF01180.24]					0
BN30871_contig_470_1411	K07263	BN30871	contig_470	1411	1385784	1387064	1	C		zinc protease [EC:3.4.24.-]	MER0922869	M16B	MER0922869 - subfamily M16B unassigned peptidases (Sulfurovum sp. AS07-7) [M16.UPB]#M16B#{peptidase unit: 33-370}~source A0A0C2ULP3~	True	0.636	424	1.914e-127	Peptidase M16 inactive domain [PF05193.24]; Insulinase (Peptidase family M16) [PF00675.23]					0
BN30871_contig_470_1412	K01714	BN30871	contig_470	1412	1387061	1387960	1	C		4-hydroxy-tetrahydrodipicolinate synthase [EC:4.3.3.7]								Dihydrodipicolinate synthetase family [PF00701.25]					0
BN30871_contig_470_1413		BN30871	contig_470	1413	1387961	1388737	1	D										Enoyl-(Acyl carrier protein) reductase [PF13561.9]; short chain dehydrogenase [PF00106.28]					0
BN30871_contig_470_1414	K00995	BN30871	contig_470	1414	1388809	1389297	1	C		CDP-diacylglycerol---glycerol-3-phosphate 3-phosphatidyltransferase [EC:2.7.8.5]								CDP-alcohol phosphatidyltransferase [PF01066.24]					0
BN30871_contig_470_1415	K11749	BN30871	contig_470	1415	1389300	1390355	1	C		regulator of sigma E protease [EC:3.4.24.-]	MER0893771	M50B	MER0893771 - subfamily M50B unassigned peptidases (Sulfurovum sp. AS07-7) [M50.UPB]#M50B#{peptidase unit: 2-352}~source A0A0C2UUJ9~	True	0.644	438	9.97e-122	Peptidase family M50 [PF02163.25]; PDZ domain [PF13180.9]; PDZ domain [PF17820.4]					0
BN30871_contig_470_1416	K06997	BN30871	contig_470	1416	1390358	1391038	1	C		PLP dependent protein								Alanine racemase, N-terminal domain [PF01168.23]					0
BN30871_contig_470_1417		BN30871	contig_470	1417	1391243	1392085	1	D										OmpA family [PF00691.23]; DEC-1 protein, N-terminal region [PF04625.16]					0
BN30871_contig_470_1418		BN30871	contig_470	1418	1392132	1398116	1	D			MER0281524	U69	MER0281524 - family U69 unassigned peptidases (Vibrio cholerae) [U69.UPW]#U69#{peptidase unit: 97-334}~source YP_004937276~	False	0.298	66	8.384e-06	Peptidase M10 serralysin C terminal [PF08548.14]; LapA domain [PF20579.1]; RTX calcium-binding nonapeptide repeat (4 copies) [PF00353.22]; Calx-beta domain [PF03160.17]					0
BN30871_contig_470_1419		BN30871	contig_470	1419	1398403	1405302	1	D										RTX calcium-binding nonapeptide repeat (4 copies) [PF00353.22]					0
BN30871_contig_470_1420	K08358	BN30871	contig_470	1420	1405583	1406335	1	C		tetrathionate reductase subunit B								4Fe-4S dicluster domain [PF13247.9]; 4Fe-4S dicluster domain [PF12838.10]; 4Fe-4S dicluster domain [PF14697.9]; 4Fe-4S dicluster domain [PF13187.9]; 4Fe-4S double cluster binding domain [PF13484.9]					0
BN30871_contig_470_1421		BN30871	contig_470	1421	1406335	1407282	1	D										Polysulphide reductase, NrfD [PF03916.17]					0
BN30871_contig_470_1422		BN30871	contig_470	1422	1407292	1410645	1	D										Molybdopterin oxidoreductase [PF00384.25]; Molydopterin dinucleotide binding domain [PF01568.24]; Molybdopterin oxidoreductase Fe4S4 domain [PF04879.19]					0
BN30871_contig_470_1423	K23349	BN30871	contig_470	1423	1410717	1411337	1	C		putative dimethyl sulfoxide reductase chaperone								Nitrate reductase delta subunit [PF02613.18]					0
BN30871_contig_470_1424	K14107	BN30871	contig_470	1424	1411345	1412442	1	C		energy-converting hydrogenase A subunit P								4Fe-4S dicluster domain [PF12838.10]; 4Fe-4S dicluster domain [PF13187.9]; 4Fe-4S dicluster domain [PF14697.9]					2
BN30871_contig_470_1425		BN30871	contig_470	1425	1412454	1412906	1	E															0
BN30871_contig_470_1426		BN30871	contig_470	1426	1412926	1413441	-1	D										Protein of unknown function (DUF421) [PF04239.15]					0
BN30871_contig_470_1427	K01892	BN30871	contig_470	1427	1413472	1414692	-1	C		histidyl-tRNA synthetase [EC:6.1.1.21]								Histidyl-tRNA synthetase [PF13393.9]; Anticodon binding domain [PF03129.23]					0
BN30871_contig_470_1428	K00943	BN30871	contig_470	1428	1414689	1415270	-1	C		dTMP kinase [EC:2.7.4.9]								Thymidylate kinase [PF02223.20]					0
BN30871_contig_470_1429	K00954	BN30871	contig_470	1429	1415270	1415755	-1	C		pantetheine-phosphate adenylyltransferase [EC:2.7.7.3]								Cytidylyltransferase-like [PF01467.29]; Citrate lyase ligase C-terminal domain [PF08218.14]					0
BN30871_contig_470_1430	K03186	BN30871	contig_470	1430	1415748	1416278	-1	C		flavin prenyltransferase [EC:2.5.1.129]								Flavoprotein [PF02441.22]					0
BN30871_contig_470_1431		BN30871	contig_470	1431	1416371	1416793	-1	D										Ferric uptake regulator family [PF01475.22]					0
BN30871_contig_470_1432	K03386	BN30871	contig_470	1432	1416821	1417417	-1	C		peroxiredoxin 2/4 [EC:1.11.1.24]								AhpC/TSA family [PF00578.24]; Redoxin [PF08534.13]					0
BN30871_contig_470_1433		BN30871	contig_470	1433	1417619	1418704	1	D										AI-2E family transporter [PF01594.19]					0
BN30871_contig_470_1434		BN30871	contig_470	1434	1418701	1419006	-1	E															0
BN30871_contig_470_1435		BN30871	contig_470	1435	1419003	1419320	-1	E															0
BN30871_contig_470_1436		BN30871	contig_470	1436	1419421	1419768	1	E															0
BN30871_contig_470_1437		BN30871	contig_470	1437	1419813	1421306	1	D										ABC1 atypical kinase-like domain [PF03109.19]					0
BN30871_contig_470_1438	K03182	BN30871	contig_470	1438	1421314	1423125	-1	C		4-hydroxy-3-polyprenylbenzoate decarboxylase [EC:4.1.1.98]								3-octaprenyl-4-hydroxybenzoate carboxy-lyase [PF01977.19]					0
BN30871_contig_470_1439	K01749	BN30871	contig_470	1439	1423134	1424084	-1	C		hydroxymethylbilane synthase [EC:2.5.1.61]								Porphobilinogen deaminase, dipyromethane cofactor binding domain [PF01379.23]; Porphobilinogen deaminase, C-terminal domain [PF03900.18]					0
BN30871_contig_470_1440		BN30871	contig_470	1440	1424088	1424933	-1	D										Thioredoxin [PF13462.9]; DSBA-like thioredoxin domain [PF01323.23]					0
BN30871_contig_470_1441	K07113	BN30871	contig_470	1441	1424872	1425330	-1	C		UPF0716 protein FxsA								FxsA cytoplasmic membrane protein [PF04186.16]					0
BN30871_contig_470_1442	K01881	BN30871	contig_470	1442	1425308	1427011	-1	C		prolyl-tRNA synthetase [EC:6.1.1.15]								tRNA synthetase class II core domain (G, H, P, S and T) [PF00587.28]; Anticodon binding domain [PF03129.23]					0
BN30871_contig_470_1443	K02492	BN30871	contig_470	1443	1427008	1428315	-1	C		glutamyl-tRNA reductase [EC:1.2.1.70]								Glutamyl-tRNAGlu reductase, N-terminal domain [PF05201.18]; Shikimate / quinate 5-dehydrogenase [PF01488.23]; Glutamyl-tRNAGlu reductase, dimerisation domain [PF00745.23]					0
BN30871_contig_470_1444		BN30871	contig_470	1444	1428315	1429211	-1	D										Polyprenyl synthetase [PF00348.20]					0
BN30871_contig_470_1445		BN30871	contig_470	1445	1429221	1429502	-1	D										Domain of unknown function (DUF2018) [PF09442.13]					0
BN30871_contig_470_1446		BN30871	contig_470	1446	1429555	1429842	-1	E															0
BN30871_contig_470_1447	K03438	BN30871	contig_470	1447	1429857	1430786	-1	C		16S rRNA (cytosine1402-N4)-methyltransferase [EC:2.1.1.199]								MraW methylase family [PF01795.22]					0
BN30871_contig_470_1448		BN30871	contig_470	1448	1431009	1432214	1	E															0
BN30871_contig_470_1449	K00833	BN30871	contig_470	1449	1432211	1433512	-1	C		adenosylmethionine---8-amino-7-oxononanoate aminotransferase [EC:2.6.1.62]								Aminotransferase class-III [PF00202.24]					0
BN30871_contig_470_1450	K03770	BN30871	contig_470	1450	1433616	1435094	1	C		peptidyl-prolyl cis-trans isomerase D [EC:5.2.1.8]								SurA N-terminal domain [PF13624.9]; SurA N-terminal domain [PF13623.9]; PPIC-type PPIASE domain [PF13145.9]					0
BN30871_contig_470_1451	K03590	BN30871	contig_470	1451	1435087	1436505	1	C		cell division protein FtsA								Cell division protein FtsA [PF14450.9]; SHS2 domain inserted in FTSA [PF02491.23]; Type IV pilus assembly protein PilM; [PF11104.11]; MreB/Mbl protein [PF06723.16]					0
BN30871_contig_470_1452	K03531	BN30871	contig_470	1452	1436533	1437693	1	C		cell division protein FtsZ								FtsZ family, C-terminal domain [PF12327.11]; Tubulin/FtsZ family, GTPase domain [PF00091.28]					0
BN30871_contig_470_1453		BN30871	contig_470	1453	1437786	1438433	1	E															0
BN30871_contig_470_1454		BN30871	contig_470	1454	1438436	1439611	1	D										Glutathionylspermidine synthase preATP-grasp [PF03738.17]					0
BN30871_contig_470_1455	K01525	BN30871	contig_470	1455	1439608	1440420	-1	C		bis(5'-nucleosyl)-tetraphosphatase (symmetrical) [EC:3.6.1.41]								Calcineurin-like phosphoesterase [PF00149.31]					0
BN30871_contig_470_1456		BN30871	contig_470	1456	1440417	1440902	-1	D										Uracil DNA glycosylase superfamily [PF03167.22]					0
BN30871_contig_470_1457		BN30871	contig_470	1457	1440915	1441394	-1	E															0
BN30871_contig_470_1458	K02493	BN30871	contig_470	1458	1441405	1442223	-1	C		release factor glutamine methyltransferase [EC:2.1.1.297]								Methyltransferase small domain [PF05175.17]; PrmC N-terminal domain [PF17827.4]; RNA methyltransferase [PF05971.15]; Methyltransferase domain [PF13847.9]; Putative RNA methylase family UPF0020 [PF01170.21]; Methyltransferase domain [PF12847.10]; Methyltransferase domain [PF13649.9]					0
BN30871_contig_470_1459	K06013	BN30871	contig_470	1459	1442226	1443494	-1	C		STE24 endopeptidase [EC:3.4.24.84]	MER0883926	M48A	MER0883926 - subfamily M48A unassigned peptidases (Sulfurovum sp. AS07-7) [M48.UPA]#M48A#{peptidase unit: 136-397}~source A0A0C2Z9G2~	True	0.746	398	2.178e-118	CAAX prenyl protease N-terminal, five membrane helices [PF16491.8]; Peptidase family M48 [PF01435.21]; BlaR1 peptidase M56 [PF05569.14]					0
BN30871_contig_470_1460	K15738	BN30871	contig_470	1460	1443582	1445519	1	C		ABC transport system ATP-binding/permease protein								ABC transporter [PF00005.30]; ABC transporter C-terminal domain [PF16326.8]; ABC transporter [PF12848.10]					0
BN30871_contig_470_1461		BN30871	contig_470	1461	1445521	1446417	-1	D										LysM domain [PF01476.23]					0
BN30871_contig_470_1462	K01733	BN30871	contig_470	1462	1446445	1447911	-1	C		threonine synthase [EC:4.2.3.1]								Pyridoxal-phosphate dependent enzyme [PF00291.28]; Threonine synthase N terminus [PF14821.9]					0
BN30871_contig_470_1463	K22468	BN30871	contig_470	1463	1448074	1448832	-1	C		polyphosphate kinase [EC:2.7.4.34]								Polyphosphate kinase 2 (PPK2) [PF03976.17]					0
BN30871_contig_470_1464	K00930	BN30871	contig_470	1464	1448875	1449726	-1	C		acetylglutamate kinase [EC:2.7.2.8]								Amino acid kinase family [PF00696.31]					0
BN30871_contig_470_1465	K00912	BN30871	contig_470	1465	1449723	1450634	-1	C		tetraacyldisaccharide 4'-kinase [EC:2.7.1.130]								Tetraacyldisaccharide-1-P 4'-kinase [PF02606.17]					0
BN30871_contig_470_1466		BN30871	contig_470	1466	1450639	1451784	-1	D										DegT/DnrJ/EryC1/StrS aminotransferase family [PF01041.20]; Aminotransferase class I and II [PF00155.24]; Aminotransferase class-V [PF00266.22]					0
BN30871_contig_470_1467	K03110	BN30871	contig_470	1467	1451874	1452743	-1	C		fused signal recognition particle receptor								SRP54-type protein, GTPase domain [PF00448.25]					0
BN30871_contig_470_1468		BN30871	contig_470	1468	1452868	1453419	1	D										5-formyltetrahydrofolate cyclo-ligase family [PF01812.23]					0
BN30871_contig_470_1469	K18682	BN30871	contig_470	1469	1453490	1455016	1	C		ribonucrease Y [EC:3.1.-.-]								RNase Y N-terminal region [PF12072.11]; HD domain [PF01966.25]					0
BN30871_contig_470_1470		BN30871	contig_470	1470	1455080	1455373	1	E															0
BN30871_contig_470_1471	K03767	BN30871	contig_470	1471	1455370	1455933	1	C		peptidyl-prolyl cis-trans isomerase A (cyclophilin A) [EC:5.2.1.8]								Cyclophilin type peptidyl-prolyl cis-trans isomerase/CLD [PF00160.24]					0
BN30871_contig_470_1472	K15257	BN30871	contig_470	1472	1455934	1456842	1	C		tRNA (mo5U34)-methyltransferase [EC:2.1.1.-]								Protein of unknown function (DUF1698) [PF08003.14]; Methyltransferase domain [PF13489.9]; Methyltransferase domain [PF13847.9]					0
BN30871_contig_470_1473		BN30871	contig_470	1473	1456996	1457655	1	D										Transcriptional regulatory protein, C terminal [PF00486.31]					0
BN30871_contig_470_1474	K03320	BN30871	contig_470	1474	1457756	1458928	1	C		ammonium transporter, Amt family								Ammonium Transporter Family [PF00909.24]					0
BN30871_contig_470_1475		BN30871	contig_470	1475	1459095	1459700	-1	D										Metallo-beta-lactamase superfamily [PF00753.30]; Beta-lactamase superfamily domain [PF12706.10]					0
BN30871_contig_470_1476		BN30871	contig_470	1476	1459717	1460532	1	D										Protein of unknown function (DUF455) [PF04305.17]					0
BN30871_contig_470_1477	K09131	BN30871	contig_470	1477	1460553	1460864	1	C		uncharacterized protein								Uncharacterised ACR, YggU family COG1872 [PF02594.19]					0
BN30871_contig_470_1478	K09858	BN30871	contig_470	1478	1460868	1461266	-1	C		SEC-C motif domain protein								UPF0225 domain [PF17775.4]; SEC-C motif [PF02810.18]					0
BN30871_contig_470_1479	K11751	BN30871	contig_470	1479	1461291	1463072	-1	C		5'-nucleotidase / UDP-sugar diphosphatase [EC:3.1.3.5 3.6.1.45]								5'-nucleotidase, C-terminal domain [PF02872.21]					0
BN30871_contig_470_1480		BN30871	contig_470	1480	1463439	1463732	1	D										Uncharacterized protein family UPF0029 [PF01205.22]; Domain of unknown function (DUF1949) [PF09186.14]					0
BN30871_contig_470_1481		BN30871	contig_470	1481	1463835	1464563	-1	E															0
BN30871_contig_470_1482		BN30871	contig_470	1482	1464667	1465254	-1	D										ORF6N domain [PF10543.12]					0
BN30871_contig_470_1483	K05592	BN30871	contig_470	1483	1466007	1467530	1	C		ATP-dependent RNA helicase DeaD [EC:3.6.4.13]								DEAD/DEAH box helicase [PF00270.32]; Helicase conserved C-terminal domain [PF00271.34]; Type III restriction enzyme, res subunit [PF04851.18]					0
BN30871_contig_470_1484		BN30871	contig_470	1484	1467537	1469267	1	D										Radical SAM N-terminal [PF08497.13]; Domain of unknown function (DUF3362) [PF11842.11]					0
BN30871_contig_470_1485		BN30871	contig_470	1485	1469251	1470153	1	D										Membrane transport protein [PF03547.21]					0
BN30871_contig_470_1486		BN30871	contig_470	1486	1470166	1470642	-1	D										Rhodanese-like domain [PF00581.23]					0
BN30871_contig_470_1487		BN30871	contig_470	1487	1470759	1471208	-1	D										Inner membrane component domain [PF03733.16]					0
BN30871_contig_470_1488	K21064	BN30871	contig_470	1488	1471360	1472202	1	C		5-amino-6-(5-phospho-D-ribitylamino)uracil phosphatase [EC:3.1.3.104]								haloacid dehalogenase-like hydrolase [PF08282.15]; Sucrose-6F-phosphate phosphohydrolase [PF05116.16]					0
BN30871_contig_470_1489		BN30871	contig_470	1489	1472192	1473205	1	D										Aldo/keto reductase family [PF00248.24]					0
BN30871_contig_470_1490	K00992	BN30871	contig_470	1490	1473383	1474054	-1	C		N-acetyl-alpha-D-muramate 1-phosphate uridylyltransferase [EC:2.7.7.99]								Nucleotidyl transferase [PF00483.26]; MobA-like NTP transferase domain [PF12804.10]; 2-C-methyl-D-erythritol 4-phosphate cytidylyltransferase [PF01128.22]					0
BN30871_contig_470_1491	K07102	BN30871	contig_470	1491	1474119	1475180	-1	C		N-acetylmuramate 1-kinase [EC:2.7.1.221]								Phosphotransferase enzyme family [PF01636.26]					0
BN30871_contig_470_1492	K09001	BN30871	contig_470	1492	1475152	1476285	-1	C		anhydro-N-acetylmuramic acid kinase [EC:2.7.1.170]								Anhydro-N-acetylmuramic acid kinase [PF03702.17]					0
BN30871_contig_470_1493		BN30871	contig_470	1493	1476430	1476951	-1	E															0
BN30871_contig_470_1494	K03269	BN30871	contig_470	1494	1476995	1478314	-1	C		UDP-2,3-diacylglucosamine hydrolase [EC:3.6.1.54]													0
BN30871_contig_470_1495		BN30871	contig_470	1495	1478649	1479002	-1	D										Gram-negative bacterial TonB protein C-terminal [PF03544.17]					0
BN30871_contig_470_1496		BN30871	contig_470	1496	1479121	1479342	-1	E															0
BN30871_contig_470_1497		BN30871	contig_470	1497	1479501	1479944	-1	E															0
BN30871_contig_470_1498		BN30871	contig_470	1498	1480038	1480223	-1	E															0
BN30871_contig_470_1499		BN30871	contig_470	1499	1480317	1480637	-1	E															0
BN30871_contig_470_1500		BN30871	contig_470	1500	1480742	1482241	-1	D										Sodium:solute symporter family [PF00474.20]					0
BN30871_contig_470_1501	K01447	BN30871	contig_470	1501	1482238	1482909	-1	C		N-acetylmuramoyl-L-alanine amidase [EC:3.5.1.28]								N-acetylmuramoyl-L-alanine amidase [PF01510.28]					0
BN30871_contig_470_1502		BN30871	contig_470	1502	1482906	1483424	-1	E															0
BN30871_contig_470_1503	K02116	BN30871	contig_470	1503	1483411	1483704	-1	C		ATP synthase protein I													0
BN30871_contig_470_1504	K01845	BN30871	contig_470	1504	1483709	1484998	-1	C		glutamate-1-semialdehyde 2,1-aminomutase [EC:5.4.3.8]								Aminotransferase class-III [PF00202.24]					0
BN30871_contig_470_1505		BN30871	contig_470	1505	1485251	1485436	-1	E															0
BN30871_contig_470_1506		BN30871	contig_470	1506	1485490	1486191	-1	E															0
BN30871_contig_470_1507	K02030	BN30871	contig_470	1507	1486369	1487820	1	C		polar amino acid transport system substrate-binding protein								Bacterial extracellular solute-binding proteins, family 3 [PF00497.23]					0
BN30871_contig_470_1508		BN30871	contig_470	1508	1487963	1488301	1	E															0
BN30871_contig_470_1509	K00748	BN30871	contig_470	1509	1488298	1489335	1	C		lipid-A-disaccharide synthase [EC:2.4.1.182]								Lipid-A-disaccharide synthetase [PF02684.18]	GT19	GT19 lipid-A-disaccharide synthase (EC 2.4.1.182).	2.4.1.182	GT19.hmm	0
BN30871_contig_470_1510	K09765	BN30871	contig_470	1510	1489337	1490410	1	C		epoxyqueuosine reductase [EC:1.17.99.6]								Epoxyqueuosine reductase QueH [PF02677.17]					0
BN30871_contig_470_1511	K02372	BN30871	contig_470	1511	1490494	1490937	1	C		3-hydroxyacyl-[acyl-carrier-protein] dehydratase [EC:4.2.1.59]								FabA-like domain [PF07977.16]					0
BN30871_contig_470_1512	K00677	BN30871	contig_470	1512	1490937	1491728	1	C		UDP-N-acetylglucosamine acyltransferase [EC:2.3.1.129]								Udp N-acetylglucosamine O-acyltransferase; Domain 2 [PF13720.9]					0
BN30871_contig_470_1513	K03544	BN30871	contig_470	1513	1491718	1492938	1	C		ATP-dependent Clp protease ATP-binding subunit ClpX								AAA domain (Cdc48 subfamily) [PF07724.17]; ATPase family associated with various cellular activities (AAA) [PF00004.32]; AAA domain (dynein-related subfamily) [PF07728.17]; ClpX C4-type zinc finger [PF06689.16]; C-terminal, D2-small domain, of ClpB protein [PF10431.12]; Holliday junction DNA helicase RuvB P-loop domain [PF05496.15]					0
BN30871_contig_470_1514	K03569	BN30871	contig_470	1514	1492963	1493997	1	C		rod shape-determining protein MreB and related proteins								MreB/Mbl protein [PF06723.16]; Hsp70 protein [PF00012.23]; Actin [PF00022.22]; Cell division protein FtsA [PF14450.9]; Type IV pilus assembly protein PilM; [PF11104.11]					0
BN30871_contig_470_1515	K03570	BN30871	contig_470	1515	1493987	1495081	1	C		rod shape-determining protein MreC								rod shape-determining protein MreC [PF04085.17]					0
BN30871_contig_470_1516	K01955	BN30871	contig_470	1516	1495150	1498413	1	C		carbamoyl-phosphate synthase large subunit [EC:6.3.5.5]								Carbamoyl-phosphate synthase L chain, ATP binding domain [PF02786.20]; Carbamoyl-phosphate synthetase large chain, oligomerisation domain [PF02787.22]; MGS-like domain [PF02142.25]; ATP-grasp domain [PF02655.17]; D-ala D-ala ligase C-terminus [PF07478.16]; RimK-like ATP-grasp domain [PF08443.14]; ATP-grasp in the biosynthetic pathway with Ter operon [PF15632.9]					0
BN30871_contig_470_1517		BN30871	contig_470	1517	1498427	1498873	1	D										Telomere recombination [PF01300.21]					0
BN30871_contig_470_1518		BN30871	contig_470	1518	1498870	1499235	1	D										HIT domain [PF01230.26]					0
BN30871_contig_470_1519		BN30871	contig_470	1519	1500107	1500784	1	D										YadA-like membrane anchor domain [PF03895.18]					0
BN30871_contig_470_1520		BN30871	contig_470	1520	1501151	1501516	1	E															0
BN30871_contig_470_1521	K09797	BN30871	contig_470	1521	1502000	1502719	1	C		uncharacterized protein								Protein of unknown function (DUF541) [PF04402.17]					0
BN30871_contig_470_1522		BN30871	contig_470	1522	1502765	1503973	1	D										Glucose / Sorbosone dehydrogenase [PF07995.14]					0
BN30871_contig_470_1523		BN30871	contig_470	1523	1503977	1504225	-1	E															0
BN30871_contig_470_1524	K09815	BN30871	contig_470	1524	1504410	1505291	1	C		zinc transport system substrate-binding protein								Zinc-uptake complex component A periplasmic [PF01297.20]					0
BN30871_contig_470_1525	K09817	BN30871	contig_470	1525	1505295	1506017	1	C		zinc transport system ATP-binding protein [EC:7.2.2.20]								ABC transporter [PF00005.30]; RecF/RecN/SMC N terminal domain [PF02463.22]					0
BN30871_contig_470_1526	K09816	BN30871	contig_470	1526	1506014	1506826	1	C		zinc transport system permease protein								ABC 3 transport family [PF00950.20]					0
BN30871_contig_470_1527		BN30871	contig_470	1527	1506833	1507219	-1	E															0
BN30871_contig_470_1528	K07107	BN30871	contig_470	1528	1507390	1507770	1	C		acyl-CoA thioester hydrolase [EC:3.1.2.-]								Thioesterase-like superfamily [PF13279.9]; Thioesterase superfamily [PF03061.25]					0
BN30871_contig_470_1529		BN30871	contig_470	1529	1508302	1513113	-1	D			MER0243752	U69	MER0243752 - family U69 unassigned peptidases (Pseudomonas mendocina) [U69.UPW]#U69#{peptidase unit: 2378-2675}~source YP_004378515~	False	0.385	113	4.08e-23	Bacterial Ig-like domain [PF19078.3]; Bacterial Ig-like domain [PF13205.9]; Bacterial Ig-like domain [PF19077.3]					0
BN30871_contig_470_1530	K23499	BN30871	contig_470	1530	1513790	1514557	1	C		required for meiotic nuclear division protein 1								RMND1/Sif2-Sif3/Mrx10, DUF155 [PF02582.17]					0
BN30871_contig_470_1531	K01682	BN30871	contig_470	1531	1514590	1517163	-1	C		aconitate hydratase 2 / 2-methylisocitrate dehydratase [EC:4.2.1.3 4.2.1.99]								Aconitate hydratase 2 N-terminus [PF06434.16]; Aconitase family (aconitate hydratase) [PF00330.23]; Aconitate B N-terminal domain [PF11791.11]					0
BN30871_contig_470_1532		BN30871	contig_470	1532	1517315	1517722	-1	E															0
BN30871_contig_470_1533	K03466	BN30871	contig_470	1533	1517738	1519993	-1	C		DNA segregation ATPase FtsK/SpoIIIE, S-DNA-T family								FtsK/SpoIIIE family [PF01580.21]; FtsK alpha domain [PF17854.4]; Ftsk gamma domain [PF09397.13]; Type IV secretion-system coupling protein DNA-binding domain [PF10412.12]					0
BN30871_contig_470_1534		BN30871	contig_470	1534	1520334	1521314	-1	D										Histidine kinase-, DNA gyrase B-, and HSP90-like ATPase [PF02518.29]; His Kinase A (phospho-acceptor) domain [PF00512.28]					0
BN30871_contig_470_1535		BN30871	contig_470	1535	1521326	1521730	-1	D										Thioredoxin-like [PF13899.9]; Protein of unknown function, DUF255 [PF03190.18]					0
BN30871_contig_470_1536	K01439	BN30871	contig_470	1536	1521727	1522869	-1	C		succinyl-diaminopimelate desuccinylase [EC:3.5.1.18]	MER0841420	M20A	MER0841420 - subfamily M20A unassigned peptidases (Sulfurovum sp. AS07-7) [M20.UPA]#M20A#{peptidase unit: 1-365}~source A0A0C2YXD0~	True	0.712	521	9.877e-162	Peptidase family M20/M25/M40 [PF01546.31]					0
BN30871_contig_470_1537		BN30871	contig_470	1537	1522847	1523185	-1	D										Ferredoxin thioredoxin reductase catalytic beta chain [PF02943.18]					0
BN30871_contig_470_1538	K02435	BN30871	contig_470	1538	1523237	1523563	1	C		aspartyl-tRNA(Asn)/glutamyl-tRNA(Gln) amidotransferase subunit C [EC:6.3.5.6 6.3.5.7]								Glu-tRNAGln amidotransferase C subunit [PF02686.18]					0
BN30871_contig_470_1539	K02669	BN30871	contig_470	1539	1523588	1524661	1	C		twitching motility protein PilT								Type II/IV secretion system protein [PF00437.23]					0
BN30871_contig_470_1540	K03558	BN30871	contig_470	1540	1524736	1525326	1	C		membrane protein required for colicin V production								Colicin V production protein [PF02674.19]					0
BN30871_contig_470_1541	K03711	BN30871	contig_470	1541	1525323	1525784	1	C		Fur family transcriptional regulator, ferric uptake regulator								Ferric uptake regulator family [PF01475.22]					0
BN30871_contig_470_1542	K04567	BN30871	contig_470	1542	1525785	1527302	1	C		lysyl-tRNA synthetase, class II [EC:6.1.1.6]								tRNA synthetases class II (D, K and N) [PF00152.23]; OB-fold nucleic acid binding domain [PF01336.28]					0
BN30871_contig_470_1543	K00600	BN30871	contig_470	1543	1527323	1528573	1	C		glycine hydroxymethyltransferase [EC:2.1.2.1]								Serine hydroxymethyltransferase [PF00464.22]; DegT/DnrJ/EryC1/StrS aminotransferase family [PF01041.20]					0
BN30871_contig_470_1544		BN30871	contig_470	1544	1528582	1529103	1	D										Domain of unknown function (DUF1882) [PF08966.14]					0
BN30871_contig_470_1545	K03760	BN30871	contig_470	1545	1529286	1530875	1	C		lipid A ethanolaminephosphotransferase [EC:2.7.8.43]								Phosphoethanolamine transferase EptA/EptB [PF08019.15]; Sulfatase [PF00884.26]					0
BN30871_contig_470_1546		BN30871	contig_470	1546	1530956	1531663	1	D										SPOR domain [PF05036.16]					0
BN30871_contig_470_1547	K01657	BN30871	contig_470	1547	1531672	1533075	1	C		anthranilate synthase component I [EC:4.1.3.27]	MER0491788	C26	MER0491788 - family C26 unassigned peptidases (Halogranum salarium) [C26.UPW]#C26#{peptidase unit: 360-446}~source WP_009374489~	False	0.384	61	4.349e-05	chorismate binding enzyme [PF00425.21]; Anthranilate synthase component I, N terminal region [PF04715.16]					0
BN30871_contig_470_1548		BN30871	contig_470	1548	1533079	1533870	1	D										Shikimate dehydrogenase substrate binding domain [PF08501.14]; Shikimate / quinate 5-dehydrogenase [PF01488.23]					0
BN30871_contig_470_1549	K01626	BN30871	contig_470	1549	1533879	1535228	-1	C		3-deoxy-7-phosphoheptulonate synthase [EC:2.5.1.54]								Class-II DAHP synthetase family [PF01474.19]					0
BN30871_contig_470_1550	K15256	BN30871	contig_470	1550	1535446	1536162	-1	C		tRNA (cmo5U34)-methyltransferase [EC:2.1.1.-]								Methyltransferase domain [PF13847.9]; ubiE/COQ5 methyltransferase family [PF01209.21]					0
BN30871_contig_470_1551	K11753	BN30871	contig_470	1551	1536159	1536947	-1	C		riboflavin kinase / FMN adenylyltransferase [EC:2.7.1.26 2.7.7.2]								Riboflavin kinase [PF01687.20]; FAD synthetase [PF06574.15]					0
BN30871_contig_470_1552	K06442	BN30871	contig_470	1552	1536944	1537663	-1	C		23S rRNA (cytidine1920-2'-O)/16S rRNA (cytidine1409-2'-O)-methyltransferase [EC:2.1.1.226 2.1.1.227]								FtsJ-like methyltransferase [PF01728.22]; S4 domain [PF01479.28]					0
BN30871_contig_470_1553		BN30871	contig_470	1553	1537716	1538951	-1	D										Transmembrane secretion effector [PF05977.16]					0
BN30871_contig_470_1554		BN30871	contig_470	1554	1538976	1539539	-1	E															0
BN30871_contig_470_1555	K06996	BN30871	contig_470	1555	1539877	1540260	-1	C		uncharacterized protein								Glyoxalase-like domain [PF18029.4]					0
BN30871_contig_470_1556	K01972	BN30871	contig_470	1556	1540318	1542267	-1	C		DNA ligase (NAD+) [EC:6.5.1.2]								NAD-dependent DNA ligase adenylation domain [PF01653.21]; NAD-dependent DNA ligase OB-fold domain [PF03120.19]; Helix-hairpin-helix motif [PF12826.10]; BRCA1 C Terminus (BRCT) domain [PF00533.29]; twin BRCT domain [PF12738.10]; Helix-hairpin-helix domain [PF14520.9]					0
BN30871_contig_470_1557	K03748	BN30871	contig_470	1557	1542257	1542895	-1	C		SanA protein								DUF218 domain [PF02698.20]					0
BN30871_contig_470_1558	K00796	BN30871	contig_470	1558	1542915	1544078	-1	C		dihydropteroate synthase [EC:2.5.1.15]								Pterin binding enzyme [PF00809.25]					0
BN30871_contig_470_1559		BN30871	contig_470	1559	1544078	1544716	-1	D										DNA polymerase III, delta subunit [PF13177.9]					0
BN30871_contig_470_1560		BN30871	contig_470	1560	1544713	1545261	-1	D										DNA replication regulator [PF12163.11]					0
BN30871_contig_470_1561	K00928	BN30871	contig_470	1561	1545266	1546471	-1	C		aspartate kinase [EC:2.7.2.4]								Amino acid kinase family [PF00696.31]; ACT domain [PF13840.9]					0
BN30871_contig_470_1562	K08311	BN30871	contig_470	1562	1546473	1546961	-1	C		putative (di)nucleoside polyphosphate hydrolase [EC:3.6.1.-]								NUDIX domain [PF00293.31]					0
BN30871_contig_470_1563		BN30871	contig_470	1563	1547200	1548153	1	E															0
BN30871_contig_470_1564	K03117	BN30871	contig_470	1564	1548198	1548596	1	C		sec-independent protein translocase protein TatB								mttA/Hcf106 family [PF02416.19]					0
BN30871_contig_470_1565	K03118	BN30871	contig_470	1565	1548596	1549384	1	C		sec-independent protein translocase protein TatC								Sec-independent protein translocase protein (TatC) [PF00902.21]					0
BN30871_contig_470_1566	K07568	BN30871	contig_470	1566	1549374	1550396	1	C		S-adenosylmethionine:tRNA ribosyltransferase-isomerase [EC:2.4.99.17]								Queuosine biosynthesis protein [PF02547.18]					0
BN30871_contig_470_1567		BN30871	contig_470	1567	1550466	1551590	1	D			MER0136643	C40	MER0136643 - family C40 unassigned peptidases (Sulfurovum sp. NBC37-1) [C40.UPW]#C40#{peptidase unit: 59-151}~source BAF71409~	False	0.745	141	1.746e-31	NlpC/P60 family [PF00877.22]					0
BN30871_contig_470_1568	K07447	BN30871	contig_470	1568	1551602	1551997	1	C		putative pre-16S rRNA nuclease [EC:3.1.-.-]								Holliday junction resolvase [PF03652.18]					0
BN30871_contig_470_1569		BN30871	contig_470	1569	1552219	1555263	-1	D										AcrB/AcrD/AcrF family [PF00873.22]					0
BN30871_contig_470_1570		BN30871	contig_470	1570	1555264	1555968	-1	D										Barrel-sandwich domain of CusB or HlyD membrane-fusion [PF16576.8]; HlyD family secretion protein [PF13437.9]					0
BN30871_contig_470_1571		BN30871	contig_470	1571	1555965	1557218	-1	E															0
BN30871_contig_470_1572		BN30871	contig_470	1572	1557218	1557814	-1	D										Bacterial regulatory proteins, tetR family [PF00440.26]					0
BN30871_contig_470_1573		BN30871	contig_470	1573	1557884	1559605	-1	D										Acyltransferase [PF19576.2]; Acetyltransferase (GNAT) domain [PF13444.9]; Acyltransferase [PF01553.24]					0
BN30871_contig_470_1574	K01207	BN30871	contig_470	1574	1559598	1560704	-1	C		beta-N-acetylhexosaminidase [EC:3.2.1.52]								Glycosyl hydrolase family 3 N terminal domain [PF00933.24]	GH3	GH3 beta-glucosidase (EC 3.2.1.21); xylan 1,4-beta-xylosidase (EC 3.2.1.37); beta-glucosylceramidase (EC 3.2.1.45); beta-N-acetylhexosaminidase (EC 3.2.1.52); alpha-L-arabinofuranosidase (EC 3.2.1.55); glucan 1,4-beta-glucosidase (EC 3.2.1.74); isoprimeverose-producing oligoxyloglucan hydrolase (EC 3.2.1.120); coniferin beta-glucosidase (EC 3.2.1.126); exo-1,3-1,4-glucanase (EC 3.2.1.-); beta-N-a…	3.2.1.120,3.2.1.126,3.2.1.132,3.2.1.151,3.2.1.21,3.2.1.23,3.2.1.31,3.2.1.37,3.2.1.45,3.2.1.52,3.2.1.58,3.2.1.6,3.2.1.73,3.2.1.74,3.2.1.8,3.2.1.-,2.4.1.-,3.2.1.38,3.2.1.55	GH3.hmm	0
BN30871_contig_470_1575		BN30871	contig_470	1575	1560864	1561379	1	D										AhpC/TSA family [PF00578.24]; Redoxin [PF08534.13]; Thioredoxin-like [PF13905.9]					0
BN30871_contig_470_1576	K04096	BN30871	contig_470	1576	1561372	1562151	-1	C		DNA processing protein								DNA recombination-mediator protein A [PF02481.18]					0
BN30871_contig_470_1577	K00053	BN30871	contig_470	1577	1562556	1563581	-1	C		ketol-acid reductoisomerase [EC:1.1.1.86]								Acetohydroxy acid isomeroreductase, NADPH-binding domain [PF07991.15]; Acetohydroxy acid isomeroreductase, catalytic domain [PF01450.22]					0
BN30871_contig_470_1578		BN30871	contig_470	1578	1563650	1563994	-1	D										Protein of unknown function (DUF805) [PF05656.17]					0
BN30871_contig_470_1579	K03799	BN30871	contig_470	1579	1564147	1564980	1	C		heat shock protein HtpX [EC:3.4.24.-]	MER0885479	M48A	MER0885479 - subfamily M48A unassigned peptidases (Sulfurovum sp. FS06-10) [M48.UPA]#M48A#{peptidase unit: 7-273}~source A0A0C2ZGZ7~	True	0.787	433	2.229e-133	Peptidase family M48 [PF01435.21]; BlaR1 peptidase M56 [PF05569.14]					0
BN30871_contig_470_1580		BN30871	contig_470	1580	1565009	1565170	-1	E															0
BN30871_contig_470_1581	K12573	BN30871	contig_470	1581	1565174	1567144	1	C		ribonuclease R [EC:3.1.13.1]								RNB domain [PF00773.22]					0
BN30871_contig_470_1582	K02340	BN30871	contig_470	1582	1567144	1568118	1	C		DNA polymerase III subunit delta [EC:2.7.7.7]								DNA polymerase III, delta subunit [PF06144.16]					0
BN30871_contig_470_1583	K02990	BN30871	contig_470	1583	1568216	1568626	1	C		small subunit ribosomal protein S6								Ribosomal protein S6 [PF01250.20]					0
BN30871_contig_470_1584	K03111	BN30871	contig_470	1584	1568646	1569098	1	C		single-strand DNA-binding protein								Single-strand binding protein family [PF00436.28]					0
BN30871_contig_470_1585	K02963	BN30871	contig_470	1585	1569111	1569377	1	C		small subunit ribosomal protein S18								Ribosomal protein S18 [PF01084.23]					0
BN30871_contig_470_1586		BN30871	contig_470	1586	1569438	1569806	-1	E															0
BN30871_contig_470_1587	K00765	BN30871	contig_470	1587	1569817	1570440	-1	C		ATP phosphoribosyltransferase [EC:2.4.2.17]								ATP phosphoribosyltransferase [PF01634.21]					0
BN30871_contig_470_1588	K03525	BN30871	contig_470	1588	1570434	1571054	-1	C		type III pantothenate kinase [EC:2.7.1.33]								Type III pantothenate kinase [PF03309.17]					0
BN30871_contig_470_1589	K03832	BN30871	contig_470	1589	1571132	1571710	-1	C		periplasmic protein TonB								Gram-negative bacterial TonB protein C-terminal [PF03544.17]					0
BN30871_contig_470_1590	K03559	BN30871	contig_470	1590	1571769	1572149	-1	C		biopolymer transport protein ExbD								Biopolymer transport protein ExbD/TolR [PF02472.19]					0
BN30871_contig_470_1591	K03561	BN30871	contig_470	1591	1572130	1572576	-1	C		biopolymer transport protein ExbB								MotA/TolQ/ExbB proton channel family [PF01618.19]					0
BN30871_contig_470_1592		BN30871	contig_470	1592	1572646	1572798	1	E															0
BN30871_contig_470_1593	K02014	BN30871	contig_470	1593	1572838	1575060	1	C		iron complex outermembrane recepter protein								TonB dependent receptor [PF00593.27]; Outer membrane protein beta-barrel family [PF14905.9]; TonB-dependent Receptor Plug Domain [PF07715.18]					0
BN30871_contig_470_1594		BN30871	contig_470	1594	1575071	1576183	1	E															0
BN30871_contig_470_1595	K02574	BN30871	contig_470	1595	1576173	1577159	1	C		ferredoxin-type protein NapH								4Fe-4S dicluster domain [PF13187.9]; 4Fe-4S dicluster domain [PF12838.10]; 4Fe-4S dicluster domain [PF14697.9]					0
BN30871_contig_470_1596	K16092	BN30871	contig_470	1596	1577451	1579463	1	C		vitamin B12 transporter	MER0182283	I39	MER0182283 - family I39 unassigned peptidase inhibitors (Desulfovibrio magneticus) [I39.UPW]#I39#{inhibitor unit: 32-163}~source BAH76254~	False	0.452	112	1.529e-20	TonB dependent receptor [PF00593.27]; TonB-dependent Receptor Plug Domain [PF07715.18]; Outer membrane protein beta-barrel family [PF14905.9]					0
BN30871_contig_470_1597		BN30871	contig_470	1597	1579466	1580416	1	E															0
BN30871_contig_470_1598	K02014	BN30871	contig_470	1598	1580406	1582106	1	C		iron complex outermembrane recepter protein	MER0182283	I39	MER0182283 - family I39 unassigned peptidase inhibitors (Desulfovibrio magneticus) [I39.UPW]#I39#{inhibitor unit: 32-163}~source BAH76254~	False	0.35	65	2.812e-06	TonB dependent receptor [PF00593.27]; TonB-dependent Receptor Plug Domain [PF07715.18]; Outer membrane protein beta-barrel family [PF14905.9]					0
BN30871_contig_470_1599	K02574	BN30871	contig_470	1599	1582146	1583114	1	C		ferredoxin-type protein NapH								4Fe-4S dicluster domain [PF13187.9]; 4Fe-4S dicluster domain [PF12838.10]; 4Fe-4S dicluster domain [PF14697.9]					0
BN30871_contig_470_1600		BN30871	contig_470	1600	1583107	1584381	1	D										2-hydroxyglutaryl-CoA dehydratase, D-component [PF06050.16]					0
BN30871_contig_470_1601	K23876	BN30871	contig_470	1601	1584378	1585181	1	C		(R)-2-hydroxyacyl-CoA dehydratese activating ATPase [EC:5.6.1.9]								BadF/BadG/BcrA/BcrD ATPase family [PF01869.23]					0
BN30871_contig_470_1602		BN30871	contig_470	1602	1585181	1585819	1	E															0
BN30871_contig_470_1603	K23242	BN30871	contig_470	1603	1585898	1586455	1	C		manganese efflux pump family protein								Putative manganese efflux pump [PF02659.18]					0
BN30871_contig_470_1604		BN30871	contig_470	1604	1586490	1586816	-1	E															0
BN30871_contig_470_1605		BN30871	contig_470	1605	1586816	1587640	-1	D										Phage integrase family [PF00589.25]; Phage integrase, N-terminal SAM-like domain [PF02899.20]; Phage integrase, N-terminal SAM-like domain [PF13495.9]					0
BN30871_contig_470_1606		BN30871	contig_470	1606	1587656	1588240	-1	E															0
BN30871_contig_470_1607	K07456	BN30871	contig_470	1607	1588288	1590495	-1	C		DNA mismatch repair protein MutS2								MutS domain V [PF00488.24]; Smr domain [PF01713.24]					0
BN30871_contig_470_1608	K01924	BN30871	contig_470	1608	1590496	1591815	-1	C		UDP-N-acetylmuramate--alanine ligase [EC:6.3.2.8]								Mur ligase middle domain [PF08245.15]; Mur ligase family, catalytic domain [PF01225.28]					0
BN30871_contig_470_1609		BN30871	contig_470	1609	1591812	1592402	-1	E															0
BN30871_contig_470_1610		BN30871	contig_470	1610	1592417	1593538	-1	D										Aminotransferase class I and II [PF00155.24]					0
BN30871_contig_470_1611	K07259	BN30871	contig_470	1611	1593576	1595249	-1	C		serine-type D-Ala-D-Ala carboxypeptidase/endopeptidase (penicillin-binding protein 4) [EC:3.4.16.4 3.4.21.-]	MER1315539	S13	MER1315539 - family S13 unassigned peptidases (Sulfurovum sp. enrichment culture clone C5) [S13.UPW]#S13#{peptidase unit: 34-435}~source CUV65257~	True	0.592	464	4.482e-139	D-Ala-D-Ala carboxypeptidase 3 (S13) family [PF02113.18]					0
BN30871_contig_470_1612	K14155	BN30871	contig_470	1612	1595239	1596402	-1	C		cysteine-S-conjugate beta-lyase [EC:4.4.1.13]								Aminotransferase class I and II [PF00155.24]					0
BN30871_contig_470_1613		BN30871	contig_470	1613	1596399	1598492	-1	D										Sulfatase-modifying factor enzyme 1 [PF03781.19]; Methyltransferase domain [PF13847.9]; Methyltransferase domain [PF08241.15]; Methyltransferase domain [PF13489.9]					0
BN30871_contig_470_1614	K03074	BN30871	contig_470	1614	1598499	1599470	-1	C		preprotein translocase subunit SecF								Protein export membrane protein [PF02355.19]; SecD/SecF GG Motif [PF07549.17]					0
BN30871_contig_470_1615	K03072	BN30871	contig_470	1615	1599473	1601038	-1	C		preprotein translocase subunit SecD								Protein export membrane protein [PF02355.19]					0
BN30871_contig_470_1616	K03210	BN30871	contig_470	1616	1601025	1601318	-1	C		preprotein translocase subunit YajC								Preprotein translocase subunit [PF02699.18]					0
BN30871_contig_470_1617		BN30871	contig_470	1617	1601331	1602611	1	D										Carbon-nitrogen hydrolase [PF00795.25]					0
BN30871_contig_470_1618		BN30871	contig_470	1618	1603078	1604085	1	D			MER0097522	M38	MER0097522 - PyrC protein ({Escherichia coli}) (Arcobacter butzleri) [M38.A02]#M38#{peptidase unit: 8-306}~source ABV66476~	True	0.749	445	2.357e-136	Amidohydrolase [PF04909.17]					0
BN30871_contig_470_1619	K01673	BN30871	contig_470	1619	1604095	1604739	1	C		carbonic anhydrase [EC:4.2.1.1]								Carbonic anhydrase [PF00484.22]					0
BN30871_contig_470_1620		BN30871	contig_470	1620	1604743	1605321	1	D										Amino-transferase class IV [PF01063.22]					0
BN30871_contig_470_1621		BN30871	contig_470	1621	1605324	1605782	1	E															0
BN30871_contig_470_1622		BN30871	contig_470	1622	1605784	1606686	-1	D										Bacterial regulatory helix-turn-helix protein, lysR family [PF00126.30]					0
BN30871_contig_470_1623	K03657	BN30871	contig_470	1623	1606898	1608967	1	C		ATP-dependent DNA helicase UvrD/PcrA [EC:5.6.2.4]								UvrD/REP helicase N-terminal domain [PF00580.24]; UvrD-like helicase C-terminal domain [PF13361.9]; AAA domain [PF13245.9]; UvrD-like helicase C-terminal domain [PF13538.9]					0
BN30871_contig_470_1624	K03177	BN30871	contig_470	1624	1608974	1609813	1	C		tRNA pseudouridine55 synthase [EC:5.4.99.25]								TruB family pseudouridylate synthase (N terminal domain) [PF01509.21]					0
BN30871_contig_470_1625	K00919	BN30871	contig_470	1625	1609806	1610618	1	C		4-diphosphocytidyl-2-C-methyl-D-erythritol kinase [EC:2.7.1.148]													0
BN30871_contig_470_1626	K03664	BN30871	contig_470	1626	1610615	1611070	1	C		SsrA-binding protein								SmpB protein [PF01668.21]					0
BN30871_contig_470_1627	K05366	BN30871	contig_470	1627	1611067	1613103	-1	C		penicillin-binding protein 1A [EC:2.4.1.129 3.4.16.4]								Transglycosylase [PF00912.25]; Penicillin binding protein transpeptidase domain [PF00905.25]	GT51	GT51 murein polymerase (EC 2.4.1.129).	2.4.1.129	GT51.hmm	0
BN30871_contig_470_1628		BN30871	contig_470	1628	1613146	1614246	-1	D										Aminotransferase class I and II [PF00155.24]					0
BN30871_contig_470_1629		BN30871	contig_470	1629	1614271	1614729	-1	E															0
BN30871_contig_470_1630	K01872	BN30871	contig_470	1630	1614741	1617287	-1	C		alanyl-tRNA synthetase [EC:6.1.1.7]								tRNA synthetases class II (A) [PF01411.22]; Threonyl and Alanyl tRNA synthetase second additional domain [PF07973.17]; DHHA1 domain [PF02272.22]					0
BN30871_contig_470_1631	K02563	BN30871	contig_470	1631	1617339	1618364	-1	C		UDP-N-acetylglucosamine--N-acetylmuramyl-(pentapeptide) pyrophosphoryl-undecaprenol N-acetylglucosamine transferase [EC:2.4.1.227]								Glycosyltransferase family 28 C-terminal domain [PF04101.19]; Glycosyltransferase family 28 N-terminal domain [PF03033.23]	GT28	GT28 1,2-diacylglycerol 3-beta-galactosyltransferase (EC 2.4.1.46); 1,2-diacylglycerol 3-beta-glucosyltransferase (EC 2.4.1.157); UDP-GlcNAc: Und-PP-MurAc-pentapeptide beta-N-acetylglucosaminyltransferase (EC 2.4.1.227); digalactosyldiacylglycerol synthase (EC 2.4.1.241)	2.4.1.157,2.4.1.227,2.4.1.241,2.4.1.46	GT28.hmm	0
BN30871_contig_470_1632		BN30871	contig_470	1632	1618355	1619557	-1	D										Cell cycle protein [PF01098.22]					0
BN30871_contig_470_1633		BN30871	contig_470	1633	1619736	1621709	1	D										Penicillin binding protein transpeptidase domain [PF00905.25]; Penicillin-binding Protein dimerisation domain [PF03717.18]					0
BN30871_contig_470_1634	K01918	BN30871	contig_470	1634	1621713	1622537	-1	C		pantoate--beta-alanine ligase [EC:6.3.2.1]								Pantoate-beta-alanine ligase [PF02569.18]					0
BN30871_contig_470_1635	K02836	BN30871	contig_470	1635	1622611	1623705	1	C		peptide chain release factor 2								PCRF domain [PF03462.21]; RF-1 domain [PF00472.23]					0
BN30871_contig_470_1636		BN30871	contig_470	1636	1623689	1624342	-1	D										ABC transporter [PF00005.30]; SbcC/RAD50-like, Walker B motif [PF13558.9]; RecF/RecN/SMC N terminal domain [PF02463.22]					0
BN30871_contig_470_1637	K07001	BN30871	contig_470	1637	1624476	1626707	1	C		NTE family protein								Patatin-like phospholipase [PF01734.25]; Omp85 superfamily domain [PF01103.26]; OMP85 superfamily [PF19143.3]					0
BN30871_contig_470_1638	K07126	BN30871	contig_470	1638	1626724	1627629	-1	C		uncharacterized protein													0
BN30871_contig_470_1639	K02884	BN30871	contig_470	1639	1627776	1628135	-1	C		large subunit ribosomal protein L19								Ribosomal protein L19 [PF01245.23]					0
BN30871_contig_470_1640	K00554	BN30871	contig_470	1640	1628125	1628832	-1	C		tRNA (guanine37-N1)-methyltransferase [EC:2.1.1.228]								tRNA (Guanine-1)-methyltransferase [PF01746.24]					0
BN30871_contig_470_1641	K02860	BN30871	contig_470	1641	1628832	1629353	-1	C		16S rRNA processing protein RimM								RimM N-terminal domain [PF01782.21]					0
BN30871_contig_470_1642	K06960	BN30871	contig_470	1642	1629346	1629600	-1	C		uncharacterized protein								KH domain [PF13083.9]					0
BN30871_contig_470_1643	K02959	BN30871	contig_470	1643	1629607	1629837	-1	C		small subunit ribosomal protein S16								Ribosomal protein S16 [PF00886.22]					0
BN30871_contig_470_1644	K03106	BN30871	contig_470	1644	1629975	1631330	-1	C		signal recognition particle subunit SRP54 [EC:3.6.5.4]								SRP54-type protein, GTPase domain [PF00448.25]; Signal peptide binding domain [PF02978.22]					0
BN30871_contig_470_1645		BN30871	contig_470	1645	1631401	1632141	-1	D										RNA pseudouridylate synthase [PF00849.25]					0
BN30871_contig_470_1646	K09131	BN30871	contig_470	1646	1632131	1632421	-1	C		uncharacterized protein								Uncharacterised ACR, YggU family COG1872 [PF02594.19]					0
BN30871_contig_470_1647	K02527	BN30871	contig_470	1647	1632405	1633583	-1	C		3-deoxy-D-manno-octulosonic-acid transferase [EC:2.4.99.12 2.4.99.13 2.4.99.14 2.4.99.15]								3-Deoxy-D-manno-octulosonic-acid transferase (kdotransferase) [PF04413.19]	GT30	GT30 CMP-beta-KDO: alpha-3-deoxy-D-manno-octulosonic-acid (KDO) transferase (EC 2.4.99.-).	2.4.99.-	GT30.hmm	0
BN30871_contig_470_1648	K07164	BN30871	contig_470	1648	1633584	1634303	-1	C		uncharacterized protein								C4-type zinc ribbon domain [PF02591.18]					0
BN30871_contig_470_1649	K22391	BN30871	contig_470	1649	1634359	1635084	-1	C		GTP cyclohydrolase I [EC:3.5.4.16]								NIF3 (NGG1p interacting factor 3) [PF01784.21]					0
BN30871_contig_470_1650	K01878	BN30871	contig_470	1650	1635099	1635995	-1	C		glycyl-tRNA synthetase alpha chain [EC:6.1.1.14]								Glycyl-tRNA synthetase alpha subunit [PF02091.18]					0
BN30871_contig_470_1651		BN30871	contig_470	1651	1635996	1636250	-1	D										Glutaredoxin [PF00462.27]					0
BN30871_contig_470_1652	K01588	BN30871	contig_470	1652	1636260	1636754	-1	C		5-(carboxyamino)imidazole ribonucleotide mutase [EC:5.4.99.18]								AIR carboxylase [PF00731.23]					0
BN30871_contig_470_1653	K08303	BN30871	contig_470	1653	1636896	1638188	-1	C		U32 family peptidase [EC:3.4.-.-]	MER0141371	U32	MER0141371 - collagenase ({Helicobacter}-type) (Sulfurovum sp. NBC37-1) [U32.002]#U32#{peptidase unit: 30-416}~source BAF71315~	True	0.826	660	7.102e-209	Peptidase family U32 [PF01136.22]					0
BN30871_contig_470_1654	K04486	BN30871	contig_470	1654	1638286	1639065	1	C		histidinol-phosphatase (PHP family) [EC:3.1.3.15]													0
BN30871_contig_470_1655	K01915	BN30871	contig_470	1655	1639138	1640565	1	C		glutamine synthetase [EC:6.3.1.2]								Glutamine synthetase, catalytic domain [PF00120.27]; Glutamine synthetase, beta-Grasp domain [PF03951.22]					0
BN30871_contig_470_1656		BN30871	contig_470	1656	1640663	1641526	1	E															0
BN30871_contig_470_1657	K05939	BN30871	contig_470	1657	1641589	1644720	-1	C		acyl-[acyl-carrier-protein]-phospholipid O-acyltransferase / long-chain-fatty-acid--[acyl-carrier-protein] ligase [EC:2.3.1.40 6.2.1.20]								AMP-binding enzyme [PF00501.31]; Acyltransferase [PF01553.24]; Transmembrane secretion effector [PF05977.16]; Acyltransferase [PF19576.2]					0
BN30871_contig_470_1658	K02357	BN30871	contig_470	1658	1644794	1645855	-1	C		elongation factor Ts								Elongation factor TS [PF00889.22]					0
BN30871_contig_470_1659	K02967	BN30871	contig_470	1659	1645859	1646650	-1	C		small subunit ribosomal protein S2								Ribosomal protein S2 [PF00318.23]					0
BN30871_contig_470_1660		BN30871	contig_470	1660	1646866	1648797	-1	D										ATP-grasp domain [PF13549.9]; Succinyl-CoA ligase like flavodoxin domain [PF13607.9]; CoA binding domain [PF13380.9]; Ligase-CoA domain [PF19045.3]					0
BN30871_contig_470_1661		BN30871	contig_470	1661	1648959	1651469	1	D										E1-E2 ATPase [PF00122.23]; haloacid dehalogenase-like hydrolase [PF00702.29]; Cation transporting ATPase, C-terminus [PF00689.24]; Cation transporter/ATPase, N-terminus [PF00690.29]; haloacid dehalogenase-like hydrolase [PF08282.15]; Cation transport ATPase (P-type) [PF13246.9]					0
BN30871_contig_470_1662	K00573	BN30871	contig_470	1662	1651507	1652121	-1	C		protein-L-isoaspartate(D-aspartate) O-methyltransferase [EC:2.1.1.77]								Protein-L-isoaspartate(D-aspartate) O-methyltransferase (PCMT) [PF01135.22]; Methyltransferase domain [PF13847.9]; Methyltransferase small domain [PF05175.17]; ubiE/COQ5 methyltransferase family [PF01209.21]; Methyltransferase domain [PF08241.15]; Methyltransferase domain [PF13489.9]; 16S rRNA methyltransferase RsmB/F [PF01189.20]; O-methyltransferase [PF01596.20]					0
BN30871_contig_470_1663	K06990	BN30871	contig_470	1663	1652126	1652926	-1	C		MEMO1 family protein								Memo-like protein [PF01875.20]					0
BN30871_contig_470_1664	K04069	BN30871	contig_470	1664	1652923	1653909	-1	C		pyruvate formate lyase activating enzyme [EC:1.97.1.4]								Radical SAM superfamily [PF04055.24]; 4Fe-4S single cluster domain [PF13353.9]					0
BN30871_contig_470_1665	K09767	BN30871	contig_470	1665	1654059	1654556	1	C		cyclic-di-GMP-binding protein								Protein of unknown function (DUF520) [PF04461.16]					0
BN30871_contig_470_1666		BN30871	contig_470	1666	1654562	1656652	1	D										Molybdopterin oxidoreductase [PF00384.25]; Molybdopterin oxidoreductase Fe4S4 domain [PF04879.19]					0
BN30871_contig_470_1667	K07460	BN30871	contig_470	1667	1656639	1656980	1	C		putative endonuclease								Uncharacterised protein family UPF0102 [PF02021.20]					0
BN30871_contig_470_1668	K00477	BN30871	contig_470	1668	1657028	1657819	1	C		phytanoyl-CoA hydroxylase [EC:1.14.11.18]								Phytanoyl-CoA dioxygenase (PhyH) [PF05721.16]					0
BN30871_contig_470_1669	K00537	BN30871	contig_470	1669	1657816	1658157	1	C		arsenate reductase (glutaredoxin) [EC:1.20.4.1]								ArsC family [PF03960.18]					0
BN30871_contig_470_1670	K03671	BN30871	contig_470	1670	1658261	1658578	1	C		thioredoxin 1								Thioredoxin [PF00085.23]; Redoxin [PF08534.13]; Thioredoxin-like [PF13905.9]; Thioredoxin-like domain [PF13098.9]; Thioredoxin-like [PF13899.9]; Thioredoxin domain [PF13192.9]; AhpC/TSA family [PF00578.24]; Hydrogenase-1 expression protein HyaE [PF07449.14]					0
BN30871_contig_470_1671	K00384	BN30871	contig_470	1671	1658714	1659652	1	C		thioredoxin reductase (NADPH) [EC:1.8.1.9]								Pyridine nucleotide-disulphide oxidoreductase [PF07992.17]; Pyridine nucleotide-disulphide oxidoreductase [PF00070.30]; Flavin-binding monooxygenase-like [PF00743.22]; HI0933-like protein [PF03486.17]; Lycopene cyclase protein [PF05834.15]; L-lysine 6-monooxygenase/L-ornithine 5-monooxygenase [PF13434.9]; FAD binding domain [PF01494.22]; FAD binding domain [PF00890.27]					0
BN30871_contig_470_1672	K00215	BN30871	contig_470	1672	1659653	1660420	1	C		4-hydroxy-tetrahydrodipicolinate reductase [EC:1.17.1.8]								Dihydrodipicolinate reductase, C-terminus [PF05173.17]; Dihydrodipicolinate reductase, N-terminus [PF01113.23]					0
BN30871_contig_470_1673	K00764	BN30871	contig_470	1673	1660431	1661807	1	C		amidophosphoribosyltransferase [EC:2.4.2.14]	MER0235603	C44	MER0235603 - At2g16570 ({Arabidopsis thaliana}) (Nitratifractor salsuginis) [C44.A01]#C44#{peptidase unit: 2-238}~source YP_004167684~	True	0.825	406	9.225e-121	Glutamine amidotransferase domain [PF13522.9]; Glutamine amidotransferase domain [PF13537.9]; Phosphoribosyl transferase domain [PF00156.30]					0
BN30871_contig_470_1674	K07139	BN30871	contig_470	1674	1661811	1662767	1	C		uncharacterized protein								Radical_SAM C-terminal domain [PF16199.8]; Radical SAM superfamily [PF04055.24]					0
BN30871_contig_470_1675	K11755	BN30871	contig_470	1675	1662800	1663462	-1	C		phosphoribosyl-AMP cyclohydrolase / phosphoribosyl-ATP pyrophosphohydrolase [EC:3.5.4.19 3.6.1.31]								Phosphoribosyl-AMP cyclohydrolase [PF01502.21]; Phosphoribosyl-ATP pyrophosphohydrolase [PF01503.20]					0
BN30871_contig_470_1676		BN30871	contig_470	1676	1663470	1664513	-1	D			MER0793817	I87	MER0793817 - family I87 unassigned peptidase inhibitors (Sulfurovum sp. FS08-3) [I87.UPW]#I87#{inhibitor unit: 57-314}~source A0A0C2V6R4~	False	0.584	293	1.798e-83	SPFH domain / Band 7 family [PF01145.28]					0
BN30871_contig_470_1677	K00826	BN30871	contig_470	1677	1664527	1665444	-1	C		branched-chain amino acid aminotransferase [EC:2.6.1.42]								Amino-transferase class IV [PF01063.22]					0
BN30871_contig_470_1678		BN30871	contig_470	1678	1665643	1667070	1	D										Aldehyde dehydrogenase family [PF00171.25]					0
BN30871_contig_470_1679	K08976	BN30871	contig_470	1679	1667115	1667594	1	C		putative membrane protein								Protein of unknown function (DUF420) [PF04238.15]					0
BN30871_contig_470_1680		BN30871	contig_470	1680	1667823	1668023	-1	E															0
BN30871_contig_470_1681	K03564	BN30871	contig_470	1681	1668061	1668528	1	C		thioredoxin-dependent peroxiredoxin [EC:1.11.1.24]								AhpC/TSA family [PF00578.24]; SCO1/SenC [PF02630.17]					0
BN30871_contig_470_1682		BN30871	contig_470	1682	1668623	1668886	-1	D										Heavy-metal-associated domain [PF00403.29]					0
BN30871_contig_470_1683	K09792	BN30871	contig_470	1683	1668961	1669650	1	C		uncharacterized protein								Cytochrome C biogenesis protein transmembrane region [PF13386.9]					0
BN30871_contig_470_1684		BN30871	contig_470	1684	1669661	1669852	1	D										Uncharacterized conserved protein (DUF2196) [PF09962.12]					0
BN30871_contig_470_1685		BN30871	contig_470	1685	1669849	1670157	-1	D										DpnD/PcfM-like protein [PF14207.9]					0
BN30871_contig_470_1686	K07458	BN30871	contig_470	1686	1670316	1670762	1	C		DNA mismatch endonuclease, patch repair protein [EC:3.1.-.-]								DNA mismatch endonuclease Vsr [PF03852.18]					0
BN30871_contig_470_1687	K03573	BN30871	contig_470	1687	1670780	1672186	-1	C		DNA mismatch repair protein MutH								DNA mismatch repair enzyme MutH [PF02976.18]					0
BN30871_contig_470_1688	K00558	BN30871	contig_470	1688	1672186	1673499	-1	C		DNA (cytosine-5)-methyltransferase 1 [EC:2.1.1.37]								C-5 cytosine-specific DNA methylase [PF00145.20]					0
BN30871_contig_470_1689	K00003	BN30871	contig_470	1689	1673580	1674839	-1	C		homoserine dehydrogenase [EC:1.1.1.3]								Homoserine dehydrogenase [PF00742.22]; Homoserine dehydrogenase, NAD binding domain [PF03447.19]; ACT domain [PF01842.28]					0
BN30871_contig_470_1690	K14261	BN30871	contig_470	1690	1674839	1676068	-1	C		alanine-synthesizing transaminase [EC:2.6.1.-]								Aminotransferase class I and II [PF00155.24]					0
BN30871_contig_470_1691		BN30871	contig_470	1691	1676100	1676912	-1	E															0
BN30871_contig_470_1692		BN30871	contig_470	1692	1676899	1677585	-1	D										SpoU rRNA Methylase family [PF00588.22]; RNA 2'-O ribose methyltransferase substrate binding [PF08032.15]					0
BN30871_contig_470_1693	K07056	BN30871	contig_470	1693	1677747	1678571	-1	C		16S rRNA (cytidine1402-2'-O)-methyltransferase [EC:2.1.1.198]								Tetrapyrrole (Corrin/Porphyrin) Methylases [PF00590.23]					0
BN30871_contig_470_1694	K02909	BN30871	contig_470	1694	1678612	1678812	-1	C		large subunit ribosomal protein L31								Ribosomal protein L31 [PF01197.21]					1
BN30871_contig_470_1695		BN30871	contig_470	1695	1679326	1679769	-1	E															0
BN30871_contig_470_1696	K07100	BN30871	contig_470	1696	1679791	1680414	-1	C		putative phosphoribosyl transferase								Phosphoribosyl transferase domain [PF00156.30]					0
BN30871_contig_470_1697		BN30871	contig_470	1697	1680504	1681658	1	E															0
BN30871_contig_470_1698	K09761	BN30871	contig_470	1698	1681665	1682339	-1	C		16S rRNA (uracil1498-N3)-methyltransferase [EC:2.1.1.193]								RNA methyltransferase domain [PF04452.17]; RNA methyltransferase PUA domain [PF20260.1]					0
BN30871_contig_470_1699	K03750	BN30871	contig_470	1699	1682410	1683633	1	C		molybdopterin molybdotransferase [EC:2.10.1.1]								MoeA N-terminal region (domain I and II) [PF03453.20]; Probable molybdopterin binding domain [PF00994.27]					0
BN30871_contig_470_1700		BN30871	contig_470	1700	1683668	1684105	-1	D										Cytochrome c [PF00034.24]					1
BN30871_contig_470_1701		BN30871	contig_470	1701	1684316	1684528	-1	E															0
BN30871_contig_470_1702	K01737	BN30871	contig_470	1702	1684568	1685149	-1	C		6-pyruvoyltetrahydropterin/6-carboxytetrahydropterin synthase [EC:4.2.3.12 4.1.2.50]								6-pyruvoyl tetrahydropterin synthase [PF01242.22]					0
BN30871_contig_470_1703	K10026	BN30871	contig_470	1703	1685205	1685963	-1	C		7-carboxy-7-deazaguanine synthase [EC:4.3.99.3]								4Fe-4S single cluster domain [PF13394.9]					0
BN30871_contig_470_1704	K03639	BN30871	contig_470	1704	1685963	1686940	-1	C		GTP 3',8-cyclase [EC:4.1.99.22]								Molybdenum Cofactor Synthesis C [PF06463.16]; Radical SAM superfamily [PF04055.24]; 4Fe-4S single cluster domain [PF13353.9]; 4Fe-4S single cluster domain [PF13394.9]					0
BN30871_contig_470_1705	K00413	BN30871	contig_470	1705	1687124	1688071	-1	C		ubiquinol-cytochrome c reductase cytochrome c1 subunit								Cytochrome C1 family [PF02167.18]; Cytochrome c [PF00034.24]					2
BN30871_contig_470_1706	K00412	BN30871	contig_470	1706	1688084	1689325	-1	C		ubiquinol-cytochrome c reductase cytochrome b subunit								Cytochrome b/b6/petB [PF00033.22]; Cytochrome b(C-terminal)/b6/petD [PF00032.20]; Cytochrome b(N-terminal)/b6/petB [PF13631.9]					0
BN30871_contig_470_1707	K00411	BN30871	contig_470	1707	1689335	1689841	-1	C		ubiquinol-cytochrome c reductase iron-sulfur subunit [EC:7.1.1.8]								Rieske [2Fe-2S] domain [PF00355.29]					0
BN30871_contig_470_1708		BN30871	contig_470	1708	1689913	1690746	-1	E															0
BN30871_contig_470_1709		BN30871	contig_470	1709	1691157	1691378	-1	E															0
BN30871_contig_470_1710		BN30871	contig_470	1710	1691398	1692942	-1	D										Possible hemagglutinin (DUF637) [PF04830.16]; Pre-toxin domain with VENN motif [PF04829.16]					0
BN30871_contig_470_1711		BN30871	contig_470	1711	1693100	1693444	-1	E															0
BN30871_contig_470_1712	K15125	BN30871	contig_470	1712	1693448	1696144	-1	C		filamentous hemagglutinin								Hemagglutinin repeat [PF13332.9]; Pre-toxin domain with VENN motif [PF04829.16]; Possible hemagglutinin (DUF637) [PF04830.16]					0
Apul_contig_10_1		Apul	contig_10	1	4594	4944	-1	E															0
Apul_contig_10_2	K03566	Apul	contig_10	2	5126	6064	1	C		LysR family transcriptional regulator, glycine cleavage system transcriptional activator								Bacterial regulatory helix-turn-helix protein, lysR family [PF00126.30]					0
Apul_contig_10_3	K18118	Apul	contig_10	3	6106	7623	-1	C		succinyl-CoA:acetate CoA-transferase [EC:2.8.3.18]								Acetyl-CoA hydrolase/transferase C-terminal domain [PF13336.9]; Acetyl-CoA hydrolase/transferase N-terminal domain [PF02550.18]					0
Apul_contig_10_4		Apul	contig_10	4	7869	8768	1	D										LysR substrate binding domain [PF03466.23]; Bacterial regulatory helix-turn-helix protein, lysR family [PF00126.30]					0
Apul_contig_10_5	K05802	Apul	contig_10	5	8728	11283	1	C		potassium-dependent mechanosensitive channel								Mechanosensitive ion channel [PF00924.21]; Protein of unknown function (DUF3772) [PF12607.11]					0
Apul_contig_10_6		Apul	contig_10	6	11302	11997	-1	E															0
Apul_contig_10_7		Apul	contig_10	7	12045	12512	-1	E															0
Apul_contig_10_8		Apul	contig_10	8	12904	13362	-1	E															0
Apul_contig_10_9		Apul	contig_10	9	13415	13705	1	D										Antibiotic biosynthesis monooxygenase [PF03992.19]					0
Apul_contig_10_10	K02342	Apul	contig_10	10	13709	14326	-1	C		DNA polymerase III subunit epsilon [EC:2.7.7.7]								Exonuclease [PF00929.27]					0
Apul_contig_10_11		Apul	contig_10	11	14333	14554	-1	D										Protein of unknown function (DUF1653) [PF07866.14]					0
Apul_contig_10_12	K03406	Apul	contig_10	12	14664	16133	-1	C		methyl-accepting chemotaxis protein	MER0501642	M23B	MER0501642 - subfamily M23B unassigned peptidases (Clostridium saccharobutylicum) [M23.UPB]#M23B#{peptidase unit: 361-556}~source YP_008673405~	False	0.411	63	6.672e-06	Methyl-accepting chemotaxis protein (MCP) signalling domain [PF00015.24]; PAS domain [PF13426.10]; PAS fold [PF08448.13]; PAS fold [PF00989.28]; PAS fold [PF08447.15]					0
Apul_contig_10_13		Apul	contig_10	13	16598	17308	-1	D										Glutathione S-transferase, C-terminal domain [PF14497.9]					0
Apul_contig_10_14		Apul	contig_10	14	17784	18224	1	D			MER0238216	M50B	MER0238216 - subfamily M50B non-peptidase homologues (Burkholderia sp. CCGE1001) [M50.UNB]#M50B#{peptidase unit: 65-123}~source YP_004232118~	False	0.683	82	4.075e-14	CBS domain [PF00571.31]					0
Apul_contig_10_15	K07090	Apul	contig_10	15	18257	19135	-1	C		uncharacterized protein								Sulfite exporter TauE/SafE [PF01925.22]					0
Apul_contig_10_16		Apul	contig_10	16	19196	20164	1	E															1
Apul_contig_10_17		Apul	contig_10	17	20154	21059	1	E															0
Apul_contig_10_18	K01682	Apul	contig_10	18	21341	23932	1	C		aconitate hydratase 2 / 2-methylisocitrate dehydratase [EC:4.2.1.3 4.2.1.99]								Aconitate hydratase 2 N-terminus [PF06434.16]; Aconitase family (aconitate hydratase) [PF00330.23]; Aconitate B N-terminal domain [PF11791.11]					0
Apul_contig_10_19		Apul	contig_10	19	24159	24758	1	D										Transglycosylase SLT domain [PF19489.2]; Transglycosylase SLT domain [PF01464.23]					0
Apul_contig_10_20	K00569	Apul	contig_10	20	24819	25478	-1	C		thiopurine S-methyltransferase [EC:2.1.1.67]								Thiopurine S-methyltransferase (TPMT) [PF05724.14]					0
Apul_contig_10_21		Apul	contig_10	21	25825	26370	1	D										Fasciclin domain [PF02469.25]					0
Apul_contig_10_22		Apul	contig_10	22	26518	27318	1	D										Tetratricopeptide repeat [PF13429.9]; Tetratricopeptide repeat [PF14559.9]; Tetratricopeptide repeat [PF13371.9]					0
Apul_contig_10_23		Apul	contig_10	23	27387	28205	1	E															0
Apul_contig_10_24		Apul	contig_10	24	28241	28999	-1	D										Protein of unknown function (DUF1275) [PF06912.14]					0
Apul_contig_10_25		Apul	contig_10	25	29007	29222	-1	E															0
Apul_contig_10_26	K23107	Apul	contig_10	26	29346	30392	-1	C		1-deoxyxylulose-5-phosphate synthase [EC:1.1.-.-]								Aldo/keto reductase family [PF00248.24]					0
Apul_contig_10_27		Apul	contig_10	27	30710	31654	1	D										AraC-type transcriptional regulator N-terminus [PF06719.16]; Helix-turn-helix domain [PF12833.10]; Bacterial regulatory helix-turn-helix proteins, AraC family [PF00165.26]					0
Apul_contig_10_28		Apul	contig_10	28	31825	32388	1	D										Protein of unknown function (DUF3455) [PF11937.11]					0
Apul_contig_10_29	K03088	Apul	contig_10	29	32481	33050	1	C		RNA polymerase sigma-70 factor, ECF subfamily								Sigma-70 region 2 [PF04542.17]; ECF sigma factor [PF07638.14]; Sigma-70, region 4 [PF08281.15]					0
Apul_contig_10_30		Apul	contig_10	30	33047	33778	1	D										Anti-sigma-K factor rskA [PF10099.12]					0
Apul_contig_10_31		Apul	contig_10	31	33789	34934	-1	D										Fatty acid hydroxylase [PF04116.16]					0
Apul_contig_10_32	K09794	Apul	contig_10	32	35195	35419	1	C		uncharacterized protein								Protein of unknown function (DUF465) [PF04325.16]					0
Apul_contig_10_33		Apul	contig_10	33	35621	35929	1	D										BssS protein family [PF13991.9]					0
Apul_contig_10_34	K06895	Apul	contig_10	34	36041	36643	1	C		L-lysine exporter family protein LysE/ArgO								LysE type translocator [PF01810.21]					0
Apul_contig_10_35		Apul	contig_10	35	36661	37128	-1	D										Carboxymuconolactone decarboxylase family [PF02627.23]					0
Apul_contig_10_36		Apul	contig_10	36	37517	39007	1	D										Phage integrase family [PF00589.25]; Arm DNA-binding domain [PF13356.9]					0
Apul_contig_10_37	K03630	Apul	contig_10	37	39061	39600	-1	C		DNA repair protein RadC								RadC-like JAB domain [PF04002.18]					0
Apul_contig_10_38	K07497	Apul	contig_10	38	40201	40764	-1	C		putative transposase								Integrase core domain [PF00665.29]; Integrase core domain [PF13683.9]; Integrase core domain [PF13333.9]					0
Apul_contig_10_39	K07483	Apul	contig_10	39	40927	41256	-1	C		transposase								Transposase [PF01527.23]					0
Apul_contig_10_40		Apul	contig_10	40	41590	41727	-1	E															0
Apul_contig_10_41	K02017	Apul	contig_10	41	41809	42876	-1	C		molybdate transport system ATP-binding protein [EC:7.3.2.5]								ABC transporter [PF00005.30]; TOBE domain [PF03459.20]; RecF/RecN/SMC N terminal domain [PF02463.22]					0
Apul_contig_10_42	K02018	Apul	contig_10	42	42878	43555	-1	C		molybdate transport system permease protein								Binding-protein-dependent transport system inner membrane component [PF00528.25]					0
Apul_contig_10_43	K07090	Apul	contig_10	43	43566	44369	-1	C		uncharacterized protein													0
Apul_contig_10_44	K02020	Apul	contig_10	44	44376	45146	-1	C		molybdate transport system substrate-binding protein								Bacterial extracellular solute-binding protein [PF13531.9]					0
Apul_contig_10_45	K02019	Apul	contig_10	45	45280	45654	-1	C		molybdate transport system regulatory protein								Bacterial regulatory helix-turn-helix protein, lysR family [PF00126.30]					0
Apul_contig_10_46	K07487	Apul	contig_10	46	46157	47545	1	C		transposase								Transposase domain (DUF772) [PF05598.14]; Transposase DDE domain [PF13751.9]					0
Apul_contig_10_47		Apul	contig_10	47	47893	49152	-1	D										Major Facilitator Superfamily [PF07690.19]; Sugar (and other) transporter [PF00083.27]; MFS_1 like family [PF12832.10]					0
Apul_contig_10_48		Apul	contig_10	48	49531	50418	1	D										Voltage gated chloride channel [PF00654.23]					0
Apul_contig_10_49	K07493	Apul	contig_10	49	50402	51652	-1	C		putative transposase								Transposase, Mutator family [PF00872.21]					0
Apul_contig_10_50		Apul	contig_10	50	52291	53145	-1	D										Universal stress protein family [PF00582.29]					0
Apul_contig_10_51	K03321	Apul	contig_10	51	53155	54639	-1	C		sulfate permease, SulP family								Sulfate permease family [PF00916.23]					0
Apul_contig_10_52	K07487	Apul	contig_10	52	55124	56569	-1	C		transposase								Transposase DDE domain [PF13751.9]; Transposase domain (DUF772) [PF05598.14]; Transposase DDE domain [PF01609.24]					0
Apul_contig_10_53	K03893	Apul	contig_10	53	56689	57969	-1	C		arsenical pump membrane protein								Arsenical pump membrane protein [PF02040.18]; Citrate transporter [PF03600.19]					0
Apul_contig_10_54	K01551	Apul	contig_10	54	58033	59817	-1	C		arsenite/tail-anchored protein-transporting ATPase [EC:7.3.2.7 7.3.-.-]								Anion-transporting ATPase [PF02374.18]; AAA domain [PF13614.9]; CobQ/CobB/MinD/ParA nucleotide binding domain [PF01656.26]; Cellulose biosynthesis protein BcsQ [PF06564.15]; VirC1 protein [PF07015.14]					0
Apul_contig_10_55		Apul	contig_10	55	59828	60187	-1	D										Arsenical resistance operon protein ArsD [PF06953.14]					0
Apul_contig_10_56	K03741	Apul	contig_10	56	60266	60772	-1	C		arsenate reductase (thioredoxin) [EC:1.20.4.4]								Low molecular weight phosphotyrosine protein phosphatase [PF01451.24]					0
Apul_contig_10_57	K02036	Apul	contig_10	57	61227	62078	-1	C		phosphate transport system ATP-binding protein [EC:7.3.2.1]								ABC transporter [PF00005.30]					0
Apul_contig_10_58	K02038	Apul	contig_10	58	62071	62931	-1	C		phosphate transport system permease protein								Binding-protein-dependent transport system inner membrane component [PF00528.25]					0
Apul_contig_10_59	K02037	Apul	contig_10	59	62928	63917	-1	C		phosphate transport system permease protein								Binding-protein-dependent transport system inner membrane component [PF00528.25]					0
Apul_contig_10_60	K02040	Apul	contig_10	60	64014	65036	-1	C		phosphate transport system substrate-binding protein								PBP superfamily domain [PF12849.10]					0
Apul_contig_10_61		Apul	contig_10	61	65137	65415	-1	D										Helix-turn-helix domain [PF12840.10]					0
Apul_contig_10_62		Apul	contig_10	62	65698	66021	1	D										Helix-turn-helix domain [PF12840.10]; Bacterial regulatory protein, arsR family [PF01022.23]					0
Apul_contig_10_63	K07222	Apul	contig_10	63	66021	67106	1	C		putative flavoprotein involved in K+ transport								Flavin-binding monooxygenase-like [PF00743.22]; Pyridine nucleotide-disulphide oxidoreductase [PF07992.17]; L-lysine 6-monooxygenase/L-ornithine 5-monooxygenase [PF13434.9]; FAD-NAD(P)-binding [PF13454.9]; NAD(P)-binding Rossmann-like domain [PF13450.9]; Lycopene cyclase protein [PF05834.15]					0
Apul_contig_10_64	K00537	Apul	contig_10	64	67115	67540	1	C		arsenate reductase (glutaredoxin) [EC:1.20.4.1]								ArsC family [PF03960.18]					0
Apul_contig_10_65		Apul	contig_10	65	67544	68800	1	E															0
Apul_contig_10_66	K11811	Apul	contig_10	66	68811	69563	1	C		arsenical resistance protein ArsH								NADPH-dependent FMN reductase [PF03358.18]					0
Apul_contig_10_67		Apul	contig_10	67	69756	69968	1	E															0
Apul_contig_10_68	K01534	Apul	contig_10	68	69869	72232	-1	C		Zn2+/Cd2+-exporting ATPase [EC:7.2.2.12 7.2.2.21]								E1-E2 ATPase [PF00122.23]; haloacid dehalogenase-like hydrolase [PF00702.29]; Heavy-metal-associated domain [PF00403.29]					0
Apul_contig_10_69		Apul	contig_10	69	72250	72873	-1	E															0
Apul_contig_10_70		Apul	contig_10	70	73069	73335	-1	E															0
Apul_contig_10_71		Apul	contig_10	71	73342	74130	-1	D			MER0121086	C44	MER0121086 - family C44 unassigned peptidases (Methylobacterium sp. 4-46) [C44.UPW]#C44#{peptidase unit: 2-250}~source ACA19590~	False	0.351	150	1.088e-35	Glutamine amidotransferases class-II [PF13230.9]; Glutamine amidotransferase domain [PF13522.9]					0
Apul_contig_10_72		Apul	contig_10	72	74704	74907	-1	E															0
Apul_contig_10_73		Apul	contig_10	73	75415	75852	-1	D										OsmC-like protein [PF02566.22]					0
Apul_contig_10_74		Apul	contig_10	74	75849	76082	-1	D										Thioredoxin domain [PF13192.9]					0
Apul_contig_10_75	K07089	Apul	contig_10	75	76108	77160	-1	C		uncharacterized protein								Predicted permease [PF03773.16]					0
Apul_contig_10_76		Apul	contig_10	76	77805	77939	-1	E															0
Apul_contig_10_77		Apul	contig_10	77	78239	78661	-1	E															0
Apul_contig_10_78		Apul	contig_10	78	78876	79058	-1	E															0
Apul_contig_10_79		Apul	contig_10	79	79181	80458	-1	D										Flavin-binding monooxygenase-like [PF00743.22]; Pyridine nucleotide-disulphide oxidoreductase [PF07992.17]; L-lysine 6-monooxygenase/L-ornithine 5-monooxygenase [PF13434.9]; FAD binding domain [PF01494.22]; NAD(P)-binding Rossmann-like domain [PF13450.9]; FAD dependent oxidoreductase [PF01266.27]					0
Apul_contig_10_80		Apul	contig_10	80	80551	81042	-1	D										MarR family [PF01047.25]; Winged helix DNA-binding domain [PF13463.9]; MarR family [PF12802.10]					0
Apul_contig_10_81		Apul	contig_10	81	81076	82425	-1	D										Sigma-54 interaction domain [PF00158.29]; Sigma-54 interaction domain [PF14532.9]; Response regulator receiver domain [PF00072.27]; Bacterial regulatory protein, Fis family [PF02954.22]; Magnesium chelatase, subunit ChlI [PF01078.24]; AAA domain (dynein-related subfamily) [PF07728.17]					0
Apul_contig_10_82		Apul	contig_10	82	82422	83939	-1	D										Histidine kinase-, DNA gyrase B-, and HSP90-like ATPase [PF02518.29]; His Kinase A (phospho-acceptor) domain [PF00512.28]					0
Apul_contig_10_83		Apul	contig_10	83	83936	84874	-1	D										ABC transporter, phosphonate, periplasmic substrate-binding protein [PF12974.10]					0
Apul_contig_10_84	K08355	Apul	contig_10	84	84986	85516	1	C		arsenite oxidase small subunit [EC:1.20.2.1 1.20.9.1]								Rieske [2Fe-2S] domain [PF00355.29]					0
Apul_contig_10_85	K08356	Apul	contig_10	85	85531	88014	1	C		arsenite oxidase large subunit [EC:1.20.2.1 1.20.9.1]								Molybdopterin oxidoreductase [PF00384.25]; Rieske 3Fe-4S [PF18465.4]; Molydopterin dinucleotide binding domain [PF01568.24]					0
Apul_contig_10_86		Apul	contig_10	86	88042	88371	1	E															1
Apul_contig_10_87	K03639	Apul	contig_10	87	88545	89474	1	C		GTP 3',8-cyclase [EC:4.1.99.22]								Molybdenum Cofactor Synthesis C [PF06463.16]; Radical SAM superfamily [PF04055.24]; 4Fe-4S single cluster domain [PF13353.9]					0
Apul_contig_10_88		Apul	contig_10	88	89471	89800	-1	D										Helix-turn-helix domain [PF12840.10]					0
Apul_contig_10_89	K07093	Apul	contig_10	89	90144	92405	-1	C		uncharacterized protein								Bacterial protein of unknown function (DUF839) [PF05787.16]					0
Apul_contig_10_90		Apul	contig_10	90	93893	96823	-1	D										Type III restriction enzyme, res subunit [PF04851.18]; DEAD/DEAH box helicase [PF00270.32]; Helicase conserved C-terminal domain [PF00271.34]					0
Apul_contig_10_91	K05548	Apul	contig_10	91	99531	100886	1	C		MFS transporter, AAHS family, benzoate transport protein								Sugar (and other) transporter [PF00083.27]; Major Facilitator Superfamily [PF07690.19]; Fungal trichothecene efflux pump (TRI12) [PF06609.16]					0
Apul_contig_10_92	K02036	Apul	contig_10	92	100924	101700	-1	C		phosphate transport system ATP-binding protein [EC:7.3.2.1]								ABC transporter [PF00005.30]					0
Apul_contig_10_93	K02038	Apul	contig_10	93	101749	102606	-1	C		phosphate transport system permease protein								Binding-protein-dependent transport system inner membrane component [PF00528.25]					0
Apul_contig_10_94	K02037	Apul	contig_10	94	102631	103647	-1	C		phosphate transport system permease protein								Binding-protein-dependent transport system inner membrane component [PF00528.25]					0
Apul_contig_10_95	K02040	Apul	contig_10	95	103785	104825	-1	C		phosphate transport system substrate-binding protein								PBP superfamily domain [PF12849.10]					0
Apul_contig_10_96	K00937	Apul	contig_10	96	105268	107445	-1	C		polyphosphate kinase [EC:2.7.4.1]								Polyphosphate kinase C-terminal domain 1 [PF17941.4]; Polyphosphate kinase C-terminal domain 2 [PF13090.9]; Polyphosphate kinase middle domain [PF02503.20]; Polyphosphate kinase N-terminal domain [PF13089.9]					0
Apul_contig_10_97	K01524	Apul	contig_10	97	107562	109049	1	C		exopolyphosphatase / guanosine-5'-triphosphate,3'-diphosphate pyrophosphatase [EC:3.6.1.11 3.6.1.40]								Ppx/GppA phosphatase family [PF02541.19]					0
Apul_contig_10_98	K22310	Apul	contig_10	98	109217	110020	-1	C		L-ornithine Nalpha-acyltransferase [EC:2.3.2.30]								Acetyltransferase (GNAT) domain [PF13444.9]; Autoinducer synthase [PF00765.20]					0
Apul_contig_10_99	K03431	Apul	contig_10	99	110236	111579	-1	C		phosphoglucosamine mutase [EC:5.4.2.10]								Phosphoglucomutase/phosphomannomutase, alpha/beta/alpha domain I [PF02878.19]; Phosphoglucomutase/phosphomannomutase, alpha/beta/alpha domain III [PF02880.19]; Phosphoglucomutase/phosphomannomutase, alpha/beta/alpha domain II [PF02879.19]; Phosphoglucomutase/phosphomannomutase, C-terminal domain [PF00408.23]					1
Apul_contig_10_100	K00796	Apul	contig_10	100	111576	112421	-1	C		dihydropteroate synthase [EC:2.5.1.15]								Pterin binding enzyme [PF00809.25]					0
Apul_contig_10_101	K03798	Apul	contig_10	101	112440	114338	-1	C		cell division protease FtsH [EC:3.4.24.-]	MER0279853	M41	MER0279853 - FtsH peptidase (Achromobacter xylosoxidans) [M41.001]#M41#{peptidase unit: 368-632}~source EFV86252~	True	0.922	513	1.135e-154	Peptidase family M41 [PF01434.21]; ATPase family associated with various cellular activities (AAA) [PF00004.32]; AAA+ lid domain [PF17862.4]; Holliday junction DNA helicase RuvB P-loop domain [PF05496.15]; Bacterial dnaA protein [PF00308.21]; TIP49 P-loop domain [PF06068.16]; AAA domain (dynein-related subfamily) [PF07728.17]					0
Apul_contig_10_102	K02427	Apul	contig_10	102	114567	115199	-1	C		23S rRNA (uridine2552-2'-O)-methyltransferase [EC:2.1.1.166]								FtsJ-like methyltransferase [PF01728.22]					0
Apul_contig_10_103	K07574	Apul	contig_10	103	115218	115820	1	C		RNA-binding protein								CRS1 / YhbY (CRM) domain [PF01985.24]					0
Apul_contig_10_104	K03624	Apul	contig_10	104	115962	116438	-1	C		transcription elongation factor GreA								Transcription elongation factor, N-terminal [PF03449.18]; Transcription elongation factor, GreA/GreB, C-term [PF01272.22]					0
Apul_contig_10_105	K03406	Apul	contig_10	105	117150	118481	1	C		methyl-accepting chemotaxis protein	MER0501642	M23B	MER0501642 - subfamily M23B unassigned peptidases (Clostridium saccharobutylicum) [M23.UPB]#M23B#{peptidase unit: 361-556}~source YP_008673405~	False	0.251	63	5.546e-06	Methyl-accepting chemotaxis protein (MCP) signalling domain [PF00015.24]; Tar ligand binding domain homologue [PF02203.18]; HAMP domain [PF00672.28]					0
Apul_contig_10_106	K03406	Apul	contig_10	106	118497	118760	1	C		methyl-accepting chemotaxis protein													0
Apul_contig_10_107	K09016	Apul	contig_10	107	118805	120115	-1	C		putative pyrimidine permease RutG								Permease family [PF00860.23]					0
Apul_contig_10_108		Apul	contig_10	108	120247	120669	1	E															0
Apul_contig_10_109	K02012	Apul	contig_10	109	120798	122123	1	C		iron(III) transport system substrate-binding protein								Bacterial extracellular solute-binding protein [PF13343.9]; Bacterial extracellular solute-binding protein [PF13531.9]					0
Apul_contig_10_110	K02011	Apul	contig_10	110	122212	123921	1	C		iron(III) transport system permease protein								Binding-protein-dependent transport system inner membrane component [PF00528.25]					0
Apul_contig_10_111	K02052	Apul	contig_10	111	123938	125023	1	C		putative spermidine/putrescine transport system ATP-binding protein								ABC transporter [PF00005.30]; TOBE domain [PF08402.13]					0
Apul_contig_10_112		Apul	contig_10	112	125048	125992	1	D										Bacterial regulatory helix-turn-helix protein, lysR family [PF00126.30]					0
Apul_contig_10_113	K15634	Apul	contig_10	113	125989	126633	1	C		2,3-bisphosphoglycerate-dependent phosphoglycerate mutase [EC:5.4.2.11]								Histidine phosphatase superfamily (branch 1) [PF00300.25]					0
Apul_contig_10_114		Apul	contig_10	114	126650	127423	-1	D										short chain dehydrogenase [PF00106.28]; Enoyl-(Acyl carrier protein) reductase [PF13561.9]; KR domain [PF08659.13]					0
Apul_contig_10_115	K12979	Apul	contig_10	115	127512	128408	-1	C		beta-hydroxylase [EC:1.14.11.-]								Aspartyl/Asparaginyl beta-hydroxylase [PF05118.18]					0
Apul_contig_10_116		Apul	contig_10	116	128475	129272	-1	D										MGS-like domain [PF02142.25]; Carbamoyl-phosphate synthase L chain, ATP binding domain [PF02786.20]; ATP-grasp in the biosynthetic pathway with Ter operon [PF15632.9]					0
Apul_contig_10_117		Apul	contig_10	117	129476	131719	-1	D										Carbamoyl-phosphate synthase L chain, ATP binding domain [PF02786.20]; Carbamoyl-phosphate synthetase large chain, oligomerisation domain [PF02787.22]; ATP-grasp domain [PF13535.9]; ATP-grasp domain [PF02655.17]					0
Apul_contig_10_118	K01956	Apul	contig_10	118	131730	132884	-1	C		carbamoyl-phosphate synthase small subunit [EC:6.3.5.5]	MER0232811	C26	MER0232811 - family C26 unassigned peptidases (Bordetella petrii) [C26.UPW]#C26#{peptidase unit: 18-377}~source YP_001632155~	True	0.876	657	8.017e-209	Carbamoyl-phosphate synthase small chain, CPSase domain [PF00988.25]; Glutamine amidotransferase class-I [PF00117.31]; Peptidase C26 [PF07722.16]					0
Apul_contig_10_119	K00616	Apul	contig_10	119	133107	134060	1	C		transaldolase [EC:2.2.1.2]								Transaldolase/Fructose-6-phosphate aldolase [PF00923.22]					0
Apul_contig_10_120		Apul	contig_10	120	134093	134620	-1	D										Carboxymuconolactone decarboxylase family [PF02627.23]					0
Apul_contig_10_121	K11354	Apul	contig_10	121	134755	136947	1	C		two-component system, chemotaxis family, sensor kinase Cph1 [EC:2.7.13.3]								Phytochrome region [PF00360.23]; Histidine kinase-, DNA gyrase B-, and HSP90-like ATPase [PF02518.29]; PAS fold [PF08446.14]; His Kinase A (phospho-acceptor) domain [PF00512.28]					0
Apul_contig_10_122		Apul	contig_10	122	136964	137329	1	D										Response regulator receiver domain [PF00072.27]					0
Apul_contig_10_123		Apul	contig_10	123	137338	137991	1	E															0
Apul_contig_10_124		Apul	contig_10	124	137988	138557	1	D										Heme oxygenase [PF01126.23]					0
Apul_contig_10_125	K15554	Apul	contig_10	125	138572	139366	-1	C		sulfonate transport system permease protein								Binding-protein-dependent transport system inner membrane component [PF00528.25]					0
Apul_contig_10_126		Apul	contig_10	126	139419	140231	-1	D										ABC transporter [PF00005.30]					0
Apul_contig_10_127	K15553	Apul	contig_10	127	140224	141264	-1	C		sulfonate transport system substrate-binding protein								NMT1-like family [PF13379.9]; NMT1/THI5 like [PF09084.14]; NMT1-like family [PF16868.8]; ABC transporter, phosphonate, periplasmic substrate-binding protein [PF12974.10]					0
Apul_contig_10_128	K07749	Apul	contig_10	128	141245	142534	-1	C		formyl-CoA transferase [EC:2.8.3.16]								CoA-transferase family III [PF02515.20]					0
Apul_contig_10_129	K06187	Apul	contig_10	129	142632	143240	-1	C		recombination protein RecR								Toprim domain [PF13662.9]; RecR protein [PF02132.18]					0
Apul_contig_10_130	K09747	Apul	contig_10	130	143308	143634	-1	C		nucleoid-associated protein EbfC								YbaB/EbfC DNA-binding family [PF02575.19]					0
Apul_contig_10_131	K02343	Apul	contig_10	131	143679	145874	-1	C		DNA polymerase III subunit gamma/tau [EC:2.7.7.7]								DNA polymerase III, delta subunit [PF13177.9]; DNA polymerase III tau subunit V interacting with alpha [PF12170.11]; DNA polymerase III subunits gamma and tau domain III [PF12169.11]; Holliday junction DNA helicase RuvB P-loop domain [PF05496.15]; ATPase family associated with various cellular activities (AAA) [PF00004.32]					0
Apul_contig_10_132	K16898	Apul	contig_10	132	146505	150059	-1	C		ATP-dependent helicase/nuclease subunit A [EC:5.6.2.4 3.1.-.-]								UvrD/REP helicase N-terminal domain [PF00580.24]; UvrD-like helicase C-terminal domain [PF13361.9]; AAA domain [PF13245.9]					0
Apul_contig_10_133	K16899	Apul	contig_10	133	150063	152726	-1	C		ATP-dependent helicase/nuclease subunit B [EC:5.6.2.4 3.1.-.-]								PD-(D/E)XK nuclease superfamily [PF12705.10]					0
Apul_contig_10_134		Apul	contig_10	134	152786	152947	-1	E															0
Apul_contig_10_135		Apul	contig_10	135	152964	154163	-1	D										Major Facilitator Superfamily [PF07690.19]; Uncharacterised MFS-type transporter YbfB [PF06779.17]					0
Apul_contig_10_136	K02371	Apul	contig_10	136	154361	155314	1	C		enoyl-[acyl-carrier protein] reductase II [EC:1.3.1.9]								Nitronate monooxygenase [PF03060.18]					0
Apul_contig_10_137	K07795	Apul	contig_10	137	155340	156311	-1	C		putative tricarboxylic transport membrane protein								Tripartite tricarboxylate transporter family receptor [PF03401.17]					0
Apul_contig_10_138		Apul	contig_10	138	156388	157584	-1	D										CoA-transferase family III [PF02515.20]					0
Apul_contig_10_139		Apul	contig_10	139	157581	158315	-1	D			MER1072352	S49C	MER1072352 - subfamily S49C non-peptidase homologues (Thermus thermophilus) [S49.UNC]#S49C#{peptidase unit: 85-201}~source P83702~	False	0.457	94	7.646e-17	Enoyl-CoA hydratase/isomerase [PF00378.23]; Enoyl-CoA hydratase/isomerase [PF16113.8]					0
Apul_contig_10_140		Apul	contig_10	140	158406	158942	-1	D										Winged helix DNA-binding domain [PF13463.9]; MarR family [PF12802.10]; MarR family [PF01047.25]					0
Apul_contig_10_141	K01640	Apul	contig_10	141	159030	159980	-1	C		hydroxymethylglutaryl-CoA lyase [EC:4.1.3.4]								HMGL-like [PF00682.22]					0
Apul_contig_10_142		Apul	contig_10	142	159977	161599	-1	D										AMP-binding enzyme [PF00501.31]; AMP-binding enzyme C-terminal domain [PF13193.9]					0
Apul_contig_10_143	K01692	Apul	contig_10	143	161596	162360	-1	C		enoyl-CoA hydratase [EC:4.2.1.17]	MER1073108	S49C	MER1073108 - subfamily S49C non-peptidase homologues (Deferribacter desulfuricans) [S49.UNC]#S49C#{peptidase unit: 109-219}~source D3P9A0~	False	0.46	79	1.015e-11	Enoyl-CoA hydratase/isomerase [PF00378.23]; Enoyl-CoA hydratase/isomerase [PF16113.8]					0
Apul_contig_10_144	K07262	Apul	contig_10	144	162971	164239	1	C		serine-type D-Ala-D-Ala endopeptidase (penicillin-binding protein 7) [EC:3.4.21.-]	MER0352752	S11	MER0352752 - murein-DD-endopeptidase (Achromobacter piechaudii) [S11.002]#S11#{peptidase unit: 154-404}~source EJO33114~	True	0.883	463	7.076e-141	D-alanyl-D-alanine carboxypeptidase [PF00768.23]; Beta-lactamase enzyme family [PF13354.9]					0
Apul_contig_10_145		Apul	contig_10	145	164318	164707	-1	D										Ribbon-helix-helix domain [PF13467.9]					0
Apul_contig_10_146	K13953	Apul	contig_10	146	164920	165948	1	C		alcohol dehydrogenase, propanol-preferring [EC:1.1.1.1]								Alcohol dehydrogenase GroES-like domain [PF08240.15]; Zinc-binding dehydrogenase [PF00107.29]; Glucose dehydrogenase C-terminus [PF16912.8]					1
Apul_contig_10_147	K05520	Apul	contig_10	147	166094	166672	-1	C		protease I [EC:3.5.1.124]	MER0452112	C56	MER0452112 - DDB_G0276405 ({Dictyostelium discoideum}) (Achromobacter xylosoxidans) [C56.A06]#C56#{peptidase unit: 29-183}~source EFV86168~	False	0.978	322	1.802e-96	DJ-1/PfpI family [PF01965.27]; ThiJ/PfpI family-like [PF17124.8]; Glutamine amidotransferase class-I [PF00117.31]; CobB/CobQ-like glutamine amidotransferase domain [PF13507.9]					0
Apul_contig_10_148	K03976	Apul	contig_10	148	166883	167371	-1	C		Cys-tRNA(Pro)/Cys-tRNA(Cys) deacylase [EC:3.1.1.-]								Aminoacyl-tRNA editing domain [PF04073.18]					0
Apul_contig_10_149	K04763	Apul	contig_10	149	167438	168424	-1	C		integrase/recombinase XerD								Phage integrase family [PF00589.25]; Phage integrase, N-terminal SAM-like domain [PF02899.20]; Phage integrase, N-terminal SAM-like domain [PF13495.9]					0
Apul_contig_10_150	K03566	Apul	contig_10	150	168528	169433	-1	C		LysR family transcriptional regulator, glycine cleavage system transcriptional activator								LysR substrate binding domain [PF03466.23]; Bacterial regulatory helix-turn-helix protein, lysR family [PF00126.30]					0
Apul_contig_10_151		Apul	contig_10	151	169645	170049	-1	E															0
Apul_contig_10_152		Apul	contig_10	152	170111	170440	1	E															0
Apul_contig_10_153		Apul	contig_10	153	170512	170958	1	E															0
Apul_contig_10_154		Apul	contig_10	154	170906	171316	1	D										Thiamine pyrophosphate enzyme, C-terminal TPP binding domain [PF02775.24]; Dehydrogenase E1 component [PF00676.23]					0
Apul_contig_10_155	K00252	Apul	contig_10	155	171445	172638	1	C		glutaryl-CoA dehydrogenase [EC:1.3.8.6]								Acyl-CoA dehydrogenase, N-terminal domain [PF02771.19]; Acyl-CoA dehydrogenase, C-terminal domain [PF00441.27]; Acyl-CoA dehydrogenase, middle domain [PF02770.22]					0
Apul_contig_10_156	K21395	Apul	contig_10	156	172950	173936	1	C		TRAP-type transport system periplasmic protein								Bacterial extracellular solute-binding protein, family 7 [PF03480.16]					0
Apul_contig_10_157		Apul	contig_10	157	173951	174391	-1	D										MaoC like domain [PF01575.22]; N-terminal half of MaoC dehydratase [PF13452.9]; Mesaconyl-CoA hydratase [PF19315.2]					0
Apul_contig_10_158	K15511	Apul	contig_10	158	174446	175681	-1	C		benzoyl-CoA 2,3-epoxidase subunit A [EC:1.14.13.208]								4Fe-4S dicluster domain [PF14697.9]; Oxidoreductase NAD-binding domain [PF00175.24]; 4Fe-4S dicluster domain [PF12838.10]; 4Fe-4S dicluster domain [PF13187.9]; 4Fe-4S dicluster domain [PF13247.9]; 4Fe-4S dicluster domain [PF13183.9]					0
Apul_contig_10_159	K15512	Apul	contig_10	159	175733	177160	-1	C		benzoyl-CoA 2,3-epoxidase subunit B [EC:1.14.13.208]								Phenylacetic acid catabolic protein [PF05138.15]					0
Apul_contig_10_160	K15513	Apul	contig_10	160	177268	178929	-1	C		benzoyl-CoA-dihydrodiol lyase [EC:4.1.2.44]								Enoyl-CoA hydratase/isomerase [PF00378.23]; Enoyl-CoA hydratase/isomerase [PF16113.8]					0
Apul_contig_10_161	K15546	Apul	contig_10	161	179190	180098	-1	C		XRE family transcriptional regulator, aerobic/anaerobic benzoate catabolism transcriptional regulator								Shikimate kinase [PF01202.25]; Helix-turn-helix domain [PF12844.10]; Helix-turn-helix [PF01381.25]; AAA domain [PF13521.9]					0
Apul_contig_10_162		Apul	contig_10	162	180277	180747	1	D										Domain of unknown function (DUF4863) [PF16155.8]					0
Apul_contig_10_163	K04110	Apul	contig_10	163	180907	182466	1	C		benzoate-CoA ligase [EC:6.2.1.25]								AMP-binding enzyme [PF00501.31]; AMP-binding enzyme C-terminal domain [PF13193.9]					0
Apul_contig_10_164		Apul	contig_10	164	182463	183308	1	D			MER0114744	S33	MER0114744 - family S33 unassigned peptidases (Bordetella petrii) [S33.UPW]#S33#{peptidase unit: 12-258}~source CAP43918~	True	0.771	387	3.695e-117	Serine aminopeptidase, S33 [PF12146.11]; alpha/beta hydrolase fold [PF00561.23]; Alpha/beta hydrolase family [PF12697.10]; Alpha/beta hydrolase domain [PF20408.1]; Phospholipase/Carboxylesterase [PF02230.19]					0
Apul_contig_10_165	K01999	Apul	contig_10	165	183328	184488	1	C		branched-chain amino acid transport system substrate-binding protein								Periplasmic binding protein [PF13458.9]; Periplasmic binding protein domain [PF13433.9]					0
Apul_contig_10_166	K01997	Apul	contig_10	166	184502	185383	1	C		branched-chain amino acid transport system permease protein								Branched-chain amino acid transport system / permease component [PF02653.19]					0
Apul_contig_10_167	K01998	Apul	contig_10	167	185386	186420	1	C		branched-chain amino acid transport system permease protein								Branched-chain amino acid transport system / permease component [PF02653.19]					0
Apul_contig_10_168	K01995	Apul	contig_10	168	186413	187186	1	C		branched-chain amino acid transport system ATP-binding protein								ABC transporter [PF00005.30]					0
Apul_contig_10_169	K01996	Apul	contig_10	169	187174	187884	1	C		branched-chain amino acid transport system ATP-binding protein								ABC transporter [PF00005.30]					0
Apul_contig_10_170		Apul	contig_10	170	187924	189480	-1	D										Thiamine pyrophosphate enzyme, N-terminal TPP binding domain [PF02776.21]; Thiamine pyrophosphate enzyme, C-terminal TPP binding domain [PF02775.24]					0
Apul_contig_10_171	K02028	Apul	contig_10	171	189647	190399	-1	C		polar amino acid transport system ATP-binding protein [EC:7.4.2.1]								ABC transporter [PF00005.30]; RecF/RecN/SMC N terminal domain [PF02463.22]					0
Apul_contig_10_172	K02029	Apul	contig_10	172	190404	191096	-1	C		polar amino acid transport system permease protein								Binding-protein-dependent transport system inner membrane component [PF00528.25]					0
Apul_contig_10_173	K02030	Apul	contig_10	173	191128	191919	-1	C		polar amino acid transport system substrate-binding protein								Bacterial extracellular solute-binding proteins, family 3 [PF00497.23]; Ligated ion channel L-glutamate- and glycine-binding site [PF10613.12]					0
Apul_contig_10_174	K01480	Apul	contig_10	174	191961	192914	-1	C		agmatinase [EC:3.5.3.11]								Arginase family [PF00491.24]					0
Apul_contig_10_175	K02624	Apul	contig_10	175	193161	194021	-1	C		IclR family transcriptional regulator, pca regulon regulatory protein								Bacterial transcriptional regulator [PF01614.21]; IclR helix-turn-helix domain [PF09339.13]					0
Apul_contig_10_176	K09969	Apul	contig_10	176	194171	195193	-1	C		general L-amino acid transport system substrate-binding protein													0
Apul_contig_10_177	K07795	Apul	contig_10	177	195550	196566	1	C		putative tricarboxylic transport membrane protein								Tripartite tricarboxylate transporter family receptor [PF03401.17]					0
Apul_contig_10_178	K01031	Apul	contig_10	178	196613	197293	1	C		3-oxoadipate CoA-transferase, alpha subunit [EC:2.8.3.6]								Coenzyme A transferase [PF01144.26]					0
Apul_contig_10_179	K01032	Apul	contig_10	179	197304	197945	1	C		3-oxoadipate CoA-transferase, beta subunit [EC:2.8.3.6]								Coenzyme A transferase [PF01144.26]					0
Apul_contig_10_180	K02624	Apul	contig_10	180	197945	198772	1	C		IclR family transcriptional regulator, pca regulon regulatory protein								Bacterial transcriptional regulator [PF01614.21]; IclR helix-turn-helix domain [PF09339.13]					0
Apul_contig_10_181	K07566	Apul	contig_10	181	198782	199828	-1	C		L-threonylcarbamoyladenylate synthase [EC:2.7.7.87]								Telomere recombination [PF01300.21]; Threonylcarbamoyl-AMP synthase, C-terminal domain [PF03481.16]					0
Apul_contig_10_182	K01589	Apul	contig_10	182	199833	201023	-1	C		5-(carboxyamino)imidazole ribonucleotide synthase [EC:6.3.4.18]								ATP-grasp domain [PF02222.25]; Phosphoribosylaminoimidazole carboxylase C-terminal domain [PF17769.4]; Carbamoyl-phosphate synthase L chain, ATP binding domain [PF02786.20]; ATP-grasp in the biosynthetic pathway with Ter operon [PF15632.9]					0
Apul_contig_10_183	K01588	Apul	contig_10	183	201029	201496	-1	C		5-(carboxyamino)imidazole ribonucleotide mutase [EC:5.4.99.18]								AIR carboxylase [PF00731.23]					0
Apul_contig_10_184		Apul	contig_10	184	201625	202197	-1	D										Disulfide bond formation protein DsbB [PF02600.19]					0
Apul_contig_10_185		Apul	contig_10	185	202209	202367	-1	D										Family of unknown function (DUF5993) [PF19455.2]					0
Apul_contig_10_186	K01923	Apul	contig_10	186	202607	203626	-1	C		phosphoribosylaminoimidazole-succinocarboxamide synthase [EC:6.3.2.6]								SAICAR synthetase [PF01259.21]					0
Apul_contig_10_187		Apul	contig_10	187	203662	204117	1	D										Glutathione-dependent formaldehyde-activating enzyme [PF04828.17]					0
Apul_contig_10_188	K01624	Apul	contig_10	188	204205	205269	-1	C		fructose-bisphosphate aldolase, class II [EC:4.1.2.13]								Fructose-bisphosphate aldolase class-II [PF01116.23]					0
Apul_contig_10_189		Apul	contig_10	189	205445	206344	-1	D										SMP-30/Gluconolactonase/LRE-like region [PF08450.15]; Strictosidine synthase [PF03088.19]; Arylesterase [PF01731.23]; Lactonase, 7-bladed beta-propeller [PF10282.12]					0
Apul_contig_10_190		Apul	contig_10	190	206666	207979	1	D										Sodium:dicarboxylate symporter family [PF00375.21]					0
Apul_contig_10_191		Apul	contig_10	191	207925	208359	-1	E															0
Apul_contig_10_192	K06162	Apul	contig_10	192	208493	209692	-1	C		alpha-D-ribose 1-methylphosphonate 5-triphosphate diphosphatase [EC:3.6.1.63]	MER0053884	M38	MER0053884 - family M38 non-peptidase homologues (Cupriavidus pinatubonensis) [M38.UNW]#M38#{peptidase unit: 25-360}~source YP_840802~	True	0.688	463	2.681e-141	Amidohydrolase family [PF01979.23]; Amidohydrolase family [PF07969.14]					0
Apul_contig_10_193	K05780	Apul	contig_10	193	209689	210282	-1	C		alpha-D-ribose 1-methylphosphonate 5-triphosphate synthase subunit PhnL [EC:2.7.8.37]								ABC transporter [PF00005.30]; RecF/RecN/SMC N terminal domain [PF02463.22]					0
Apul_contig_10_194		Apul	contig_10	194	211199	211465	-1	D										Phosphonate metabolism protein PhnJ [PF06007.14]					0
Apul_contig_10_195		Apul	contig_10	195	212111	212461	-1	D										Bacterial phosphonate metabolism protein (PhnI) [PF05861.15]					0
Apul_contig_10_196	K06165	Apul	contig_10	196	213239	213856	-1	C		alpha-D-ribose 1-methylphosphonate 5-triphosphate synthase subunit PhnH [EC:2.7.8.37]								Bacterial phosphonate metabolism protein (PhnH) [PF05845.15]					0
Apul_contig_10_197	K06166	Apul	contig_10	197	213858	214328	-1	C		alpha-D-ribose 1-methylphosphonate 5-triphosphate synthase subunit PhnG [EC:2.7.8.37]								Phosphonate metabolism protein PhnG [PF06754.15]					0
Apul_contig_10_198	K02043	Apul	contig_10	198	214513	215235	1	C		GntR family transcriptional regulator, phosphonate transport system regulatory protein								UTRA domain [PF07702.16]; Bacterial regulatory proteins, gntR family [PF00392.24]					0
Apul_contig_10_199	K06162	Apul	contig_10	199	215333	216529	1	C		alpha-D-ribose 1-methylphosphonate 5-triphosphate diphosphatase [EC:3.6.1.63]	MER0067536	M38	MER0067536 - family M38 non-peptidase homologues (Cupriavidus metallidurans) [M38.UNW]#M38#{peptidase unit: 33-361}~source YP_582923~	True	0.656	431	2.116e-117	Amidohydrolase family [PF01979.23]; Amidohydrolase family [PF07969.14]					0
Apul_contig_10_200		Apul	contig_10	200	216532	217275	1	D										Protein of unknown function (DUF1045) [PF06299.15]					0
Apul_contig_10_201	K05774	Apul	contig_10	201	217272	217844	1	C		ribose 1,5-bisphosphokinase [EC:2.7.4.23]								Guanylate kinase [PF00625.24]					0
Apul_contig_10_202		Apul	contig_10	202	217893	218852	-1	D										LysR substrate binding domain [PF03466.23]; Bacterial regulatory helix-turn-helix protein, lysR family [PF00126.30]					0
Apul_contig_10_203		Apul	contig_10	203	218965	220797	1	D			MER0380017	T03	MER0380017 - gamma-glutamyltransferase 2 (bacterial) (Achromobacter xylosoxidans) [T03.014]#T03#{peptidase unit: 10-573}~source EGP47865~	True	0.951	1129	0	Gamma-glutamyltranspeptidase [PF01019.24]					0
Apul_contig_10_204	K07795	Apul	contig_10	204	220854	221825	1	C		putative tricarboxylic transport membrane protein								Tripartite tricarboxylate transporter family receptor [PF03401.17]					0
Apul_contig_10_205		Apul	contig_10	205	221822	222319	1	E															0
Apul_contig_10_206	K02042	Apul	contig_10	206	222349	223143	-1	C		phosphonate transport system permease protein													0
Apul_contig_10_207	K02044	Apul	contig_10	207	223212	224192	-1	C		phosphonate transport system substrate-binding protein								ABC transporter, phosphonate, periplasmic substrate-binding protein [PF12974.10]					0
Apul_contig_10_208	K02041	Apul	contig_10	208	224222	225064	-1	C		phosphonate transport system ATP-binding protein [EC:7.3.2.2]								ABC transporter [PF00005.30]					0
Apul_contig_10_209		Apul	contig_10	209	225262	225693	1	D										Glutathione-dependent formaldehyde-activating enzyme [PF04828.17]					0
Apul_contig_10_210		Apul	contig_10	210	225727	226125	1	D										Helix-turn-helix domain [PF12840.10]; Bacterial regulatory protein, arsR family [PF01022.23]					0
Apul_contig_10_211		Apul	contig_10	211	226118	226654	1	D										Activator of Hsp90 ATPase homolog 1-like protein [PF08327.14]					0
Apul_contig_10_212	K02518	Apul	contig_10	212	227239	227502	1	C		translation initiation factor IF-1								Translation initiation factor 1A / IF-1 [PF01176.22]					0
Apul_contig_10_213		Apul	contig_10	213	227662	227976	1	E															0
Apul_contig_10_214		Apul	contig_10	214	227995	228879	-1	D			MER0030801	M23B	MER0030801 - subfamily M23B unassigned peptidases (Bordetella bronchiseptica) [M23.UPB]#M23B#{peptidase unit: 91-286}~source NP_887944~	False	0.857	339	1.648e-87	Peptidase family M23 N-terminal domain [PF18421.4]; Peptidase family M23 [PF01551.25]					0
Apul_contig_10_215		Apul	contig_10	215	228879	229226	-1	E															0
Apul_contig_10_216	K03831	Apul	contig_10	216	229266	229913	-1	C		molybdopterin adenylyltransferase [EC:2.7.7.75]								Probable molybdopterin binding domain [PF00994.27]					0
Apul_contig_10_217	K16322	Apul	contig_10	217	230134	231609	1	C		low-affinity inorganic phosphate transporter								Phosphate transporter family [PF01384.23]					0
Apul_contig_10_218	K07396	Apul	contig_10	218	231709	232356	1	C		putative protein-disulfide isomerase								DSBA-like thioredoxin domain [PF01323.23]; Thioredoxin [PF13743.9]					0
Apul_contig_10_219	K18997	Apul	contig_10	219	232476	232790	-1	C		chaperone modulatory protein CbpM								MerR HTH family regulatory protein [PF13591.9]					0
Apul_contig_10_220	K05516	Apul	contig_10	220	232793	233752	-1	C		curved DNA-binding protein								DnaJ C terminal domain [PF01556.21]; DnaJ domain [PF00226.34]					0
Apul_contig_10_221		Apul	contig_10	221	233868	234416	1	D										Acetyltransferase (GNAT) family [PF00583.28]; Acetyltransferase (GNAT) domain [PF13673.10]; Acetyltransferase (GNAT) domain [PF13508.10]; Acetyltransferase (GNAT) domain [PF13420.10]; FR47-like protein [PF08445.13]					0
Apul_contig_10_222		Apul	contig_10	222	234474	234803	1	E															0
Apul_contig_10_223	K00799	Apul	contig_10	223	234892	235533	1	C		glutathione S-transferase [EC:2.5.1.18]								Glutathione S-transferase, C-terminal domain [PF14834.9]; Glutathione S-transferase, N-terminal domain [PF02798.23]; Glutathione S-transferase, N-terminal domain [PF13417.9]; Glutathione S-transferase, N-terminal domain [PF13409.9]					0
Apul_contig_10_224		Apul	contig_10	224	235556	235957	1	D										Glyoxalase/Bleomycin resistance protein/Dioxygenase superfamily [PF00903.28]; Glyoxalase-like domain [PF18029.4]					0
Apul_contig_10_225		Apul	contig_10	225	236141	238498	1	D			MER0215497	S33	MER0215497 - family S33 non-peptidase homologues (Burkholderia vietnamiensis) [S33.UNW]#S33#{peptidase unit: 176-388}~source YP_001115340~	True	0.901	402	1.413e-114	Protein of unknown function (DUF3141) [PF11339.11]					0
Apul_contig_10_226	K00625	Apul	contig_10	226	238495	239439	1	C		phosphate acetyltransferase [EC:2.3.1.8]								Phosphate acetyl/butaryl transferase [PF01515.22]					0
Apul_contig_10_227	K00925	Apul	contig_10	227	239542	240726	1	C		acetate kinase [EC:2.7.2.1]								Acetokinase family [PF00871.20]					0
Apul_contig_10_228	K00208	Apul	contig_10	228	240723	241496	1	C		enoyl-[acyl-carrier protein] reductase I [EC:1.3.1.9 1.3.1.10]								Enoyl-(Acyl carrier protein) reductase [PF13561.9]; short chain dehydrogenase [PF00106.28]					0
Apul_contig_10_229		Apul	contig_10	229	241504	243195	-1	D										Sulfate permease family [PF00916.23]					0
Apul_contig_10_230	K07795	Apul	contig_10	230	243493	244473	1	C		putative tricarboxylic transport membrane protein								Tripartite tricarboxylate transporter family receptor [PF03401.17]					0
Apul_contig_10_231	K00927	Apul	contig_10	231	244591	245784	-1	C		phosphoglycerate kinase [EC:2.7.2.3]								Phosphoglycerate kinase [PF00162.22]					0
Apul_contig_10_232	K00134	Apul	contig_10	232	245882	246892	-1	C		glyceraldehyde 3-phosphate dehydrogenase (phosphorylating) [EC:1.2.1.12]								Glyceraldehyde 3-phosphate dehydrogenase, C-terminal domain [PF02800.23]; Glyceraldehyde 3-phosphate dehydrogenase, NAD binding domain [PF00044.27]					0
Apul_contig_10_233	K00615	Apul	contig_10	233	246908	248944	-1	C		transketolase [EC:2.2.1.1]								Transketolase, thiamine diphosphate binding domain [PF00456.24]; Transketolase, pyrimidine binding domain [PF02779.27]; Transketolase, C-terminal domain [PF02780.23]; Dehydrogenase E1 component [PF00676.23]; 1-deoxy-D-xylulose-5-phosphate synthase [PF13292.9]					0
Apul_contig_10_234	K09761	Apul	contig_10	234	249289	250020	1	C		16S rRNA (uracil1498-N3)-methyltransferase [EC:2.1.1.193]								RNA methyltransferase domain [PF04452.17]; RNA methyltransferase PUA domain [PF20260.1]					0
Apul_contig_10_235	K03623	Apul	contig_10	235	250032	250499	-1	C		ribonuclease inhibitor								Barstar (barnase inhibitor) [PF01337.21]					0
Apul_contig_10_236	K07001	Apul	contig_10	236	250496	251731	-1	C		NTE family protein								Patatin-like phospholipase [PF01734.25]					0
Apul_contig_10_237	K00029	Apul	contig_10	237	251712	254000	-1	C		malate dehydrogenase (oxaloacetate-decarboxylating)(NADP+) [EC:1.1.1.40]								Phosphate acetyl/butaryl transferase [PF01515.22]; Malic enzyme, NAD binding domain [PF03949.18]; Malic enzyme, N-terminal domain [PF00390.22]					0
Apul_contig_10_238		Apul	contig_10	238	254142	255041	-1	E															0
Apul_contig_10_239		Apul	contig_10	239	255086	256246	1	D										Aminotransferase class I and II [PF00155.24]; Cys/Met metabolism PLP-dependent enzyme [PF01053.23]					0
Apul_contig_10_240		Apul	contig_10	240	256322	257137	-1	D										Transglycosylase SLT domain [PF01464.23]	GH23	GH23 lysozyme type G (EC 3.2.1.17); peptidoglycan lyase (EC 4.2.2.n1) also known in the literature as peptidoglycan lytic transglycosylase; chitinase (EC 3.2.1.14)	3.2.1.17,3.2.1.17_or_4.2.2.n1,4.2.2.n1	GH23.hmm	0
Apul_contig_10_241	K03182	Apul	contig_10	241	257170	258765	1	C		4-hydroxy-3-polyprenylbenzoate decarboxylase [EC:4.1.1.98]								3-octaprenyl-4-hydroxybenzoate carboxy-lyase [PF01977.19]					0
Apul_contig_10_242		Apul	contig_10	242	258872	259231	-1	E															0
Apul_contig_10_243		Apul	contig_10	243	259228	259644	-1	D										Putative Actinobacterial Holin-X, holin superfamily III [PF07332.14]					0
Apul_contig_10_244	K05594	Apul	contig_10	244	259712	260029	-1	C		ElaB protein								DUF883 C-terminal glycine zipper region [PF19029.3]; DUF883 N-terminal domain [PF05957.16]					0
Apul_contig_10_245		Apul	contig_10	245	260112	260840	-1	E															0
Apul_contig_10_246	K15578	Apul	contig_10	246	260971	261840	-1	C		nitrate/nitrite transport system ATP-binding protein [EC:7.3.2.4]								ABC transporter [PF00005.30]					0
Apul_contig_10_247	K15577	Apul	contig_10	247	261845	262720	-1	C		nitrate/nitrite transport system permease protein								Binding-protein-dependent transport system inner membrane component [PF00528.25]					0
Apul_contig_10_248	K15576	Apul	contig_10	248	262749	264044	-1	C		nitrate/nitrite transport system substrate-binding protein								NMT1-like family [PF13379.9]; NMT1/THI5 like [PF09084.14]					0
Apul_contig_10_249	K02302	Apul	contig_10	249	264560	265975	1	C		uroporphyrin-III C-methyltransferase / precorrin-2 dehydrogenase / sirohydrochlorin ferrochelatase [EC:2.1.1.107 1.3.1.76 4.99.1.4]								Tetrapyrrole (Corrin/Porphyrin) Methylases [PF00590.23]; Putative NAD(P)-binding [PF13241.9]; Sirohaem synthase dimerisation region [PF10414.12]; Sirohaem biosynthesis protein central [PF14824.9]					0
Apul_contig_10_250		Apul	contig_10	250	266281	266544	-1	D										Uracil phosphoribosyltransferase [PF14681.9]					0
Apul_contig_10_251	K07259	Apul	contig_10	251	266791	268281	-1	C		serine-type D-Ala-D-Ala carboxypeptidase/endopeptidase (penicillin-binding protein 4) [EC:3.4.16.4 3.4.21.-]	MER1316417	S13	MER1316417 - family S13 unassigned peptidases (Achromobacter xylosoxidans) [S13.UPW]#S13#{peptidase unit: 60-475}~source CUK05874~	True	0.926	808	5.535e-259	D-Ala-D-Ala carboxypeptidase 3 (S13) family [PF02113.18]					0
Apul_contig_10_252	K01999	Apul	contig_10	252	268351	269505	-1	C		branched-chain amino acid transport system substrate-binding protein								Periplasmic binding protein [PF13458.9]; Periplasmic binding protein domain [PF13433.9]					0
Apul_contig_10_253		Apul	contig_10	253	269571	270074	-1	D										Flavin reductase like domain [PF01613.21]					0
Apul_contig_10_254		Apul	contig_10	254	270098	271111	-1	D										Luciferase-like monooxygenase [PF00296.23]					0
Apul_contig_10_255		Apul	contig_10	255	271232	272065	1	D										Bacterial transcriptional regulator [PF01614.21]; IclR helix-turn-helix domain [PF09339.13]					0
Apul_contig_10_256	K07568	Apul	contig_10	256	272162	273286	1	C		S-adenosylmethionine:tRNA ribosyltransferase-isomerase [EC:2.4.99.17]								Queuosine biosynthesis protein [PF02547.18]					0
Apul_contig_10_257	K00773	Apul	contig_10	257	273283	274419	1	C		queuine tRNA-ribosyltransferase [EC:2.4.2.29]								Queuine tRNA-ribosyltransferase [PF01702.21]					0
Apul_contig_10_258	K03210	Apul	contig_10	258	274646	274990	1	C		preprotein translocase subunit YajC								Preprotein translocase subunit [PF02699.18]					0
Apul_contig_10_259	K03072	Apul	contig_10	259	275108	276988	1	C		preprotein translocase subunit SecD								Protein export membrane protein [PF02355.19]; SecD export protein N-terminal TM region [PF13721.9]; MMPL family [PF03176.18]					0
Apul_contig_10_260	K03074	Apul	contig_10	260	277040	277975	1	C		preprotein translocase subunit SecF								Protein export membrane protein [PF02355.19]					0
Apul_contig_10_261		Apul	contig_10	261	278064	278741	1	D										Glyoxalase-like domain [PF13468.9]					0
Apul_contig_10_262		Apul	contig_10	262	278766	279485	1	D										Threonyl and Alanyl tRNA synthetase second additional domain [PF07973.17]; tRNA synthetases class II (A) [PF01411.22]					0
Apul_contig_10_263		Apul	contig_10	263	279584	280342	-1	D										PAP2 superfamily [PF01569.24]					0
Apul_contig_10_264	K06168	Apul	contig_10	264	280508	281941	1	C		tRNA-2-methylthio-N6-dimethylallyladenosine synthase [EC:2.8.4.3]								Uncharacterized protein family UPF0004 [PF00919.23]; TRAM domain [PF01938.23]; Radical SAM superfamily [PF04055.24]					0
Apul_contig_10_265	K06217	Apul	contig_10	265	281938	282963	1	C		phosphate starvation-inducible protein PhoH and related proteins								PhoH-like protein [PF02562.19]; AAA domain [PF13604.9]; AAA domain [PF13245.9]					0
Apul_contig_10_266	K07042	Apul	contig_10	266	282953	283426	1	C		probable rRNA maturation factor								Endoribonuclease YbeY [PF02130.20]					0
Apul_contig_10_267	K06189	Apul	contig_10	267	283581	284471	1	C		hemolysin (HlyC) family protein								Transporter associated domain [PF03471.20]; CBS domain [PF00571.31]					0
Apul_contig_10_268	K03820	Apul	contig_10	268	284468	286099	1	C		apolipoprotein N-acyltransferase [EC:2.3.1.269]								Carbon-nitrogen hydrolase [PF00795.25]; Apolipoprotein N-acyltransferase N-terminal domain [PF20154.2]					0
Apul_contig_10_269		Apul	contig_10	269	286192	287247	-1	D										Aldo/keto reductase family [PF00248.24]					0
Apul_contig_10_270		Apul	contig_10	270	288689	290188	1	D										Bacterial regulatory proteins, luxR family [PF00196.22]; PAS domain [PF13426.10]; PAS fold [PF00989.28]; PAS fold [PF08448.13]					0
Apul_contig_10_271	K01012	Apul	contig_10	271	290424	291449	1	C		biotin synthase [EC:2.8.1.6]								Biotin and Thiamin Synthesis associated domain [PF06968.16]; Radical SAM superfamily [PF04055.24]					0
Apul_contig_10_272		Apul	contig_10	272	291446	292336	1	E															0
Apul_contig_10_273	K08219	Apul	contig_10	273	292349	293767	-1	C		MFS transporter, UMF2 family, putative MFS family transporter protein								Transmembrane secretion effector [PF05977.16]; Uncharacterised MFS-type transporter YbfB [PF06779.17]					0
Apul_contig_10_274	K24138	Apul	contig_10	274	293849	294352	-1	C		glutaredoxin/glutathione-dependent peroxiredoxin [EC:1.11.1.25 1.11.1.27]													0
Apul_contig_10_275		Apul	contig_10	275	294580	295005	1	E															0
Apul_contig_10_276	K01061	Apul	contig_10	276	295235	296119	-1	C		carboxymethylenebutenolidase [EC:3.1.1.45]	MER0066334	S09X	MER0066334 - family S9 non-peptidase homologues (Bordetella bronchiseptica) [S09.UNW]#S09X#{peptidase unit: 57-289}~source NP_887878~	True	0.832	402	4.192e-122	Dienelactone hydrolase family [PF01738.21]; Prolyl oligopeptidase family [PF00326.24]; X-Pro dipeptidyl-peptidase (S15 family) [PF02129.21]					0
Apul_contig_10_277		Apul	contig_10	277	296181	299705	-1	D										Domain of Unknown Function (DUF748) [PF05359.14]					0
Apul_contig_10_278	K03637	Apul	contig_10	278	300034	300522	1	C		cyclic pyranopterin monophosphate synthase [EC:4.6.1.17]								MoaC family [PF01967.24]					0
Apul_contig_10_279	K03636	Apul	contig_10	279	300503	300754	1	C		sulfur-carrier protein								ThiS family [PF02597.23]					0
Apul_contig_10_280	K03635	Apul	contig_10	280	300760	301242	1	C		molybdopterin synthase catalytic subunit [EC:2.8.1.12]								MoaE protein [PF02391.20]					0
Apul_contig_10_281	K03638	Apul	contig_10	281	301239	301760	1	C		molybdopterin adenylyltransferase [EC:2.7.7.75]								Probable molybdopterin binding domain [PF00994.27]					0
Apul_contig_10_282	K03750	Apul	contig_10	282	301766	302971	1	C		molybdopterin molybdotransferase [EC:2.10.1.1]								MoeA N-terminal region (domain I and II) [PF03453.20]; Probable molybdopterin binding domain [PF00994.27]; MoeA C-terminal region (domain IV) [PF03454.18]					0
Apul_contig_10_283	K03752	Apul	contig_10	283	302956	303579	-1	C		molybdenum cofactor guanylyltransferase [EC:2.7.7.77]								MobA-like NTP transferase domain [PF12804.10]; 2-C-methyl-D-erythritol 4-phosphate cytidylyltransferase [PF01128.22]					0
Apul_contig_10_284	K03639	Apul	contig_10	284	303572	304666	-1	C		GTP 3',8-cyclase [EC:4.1.99.22]								Molybdenum Cofactor Synthesis C [PF06463.16]; Radical SAM superfamily [PF04055.24]; 4Fe-4S single cluster domain [PF13353.9]; 4Fe-4S single cluster domain [PF13394.9]					0
Apul_contig_10_285		Apul	contig_10	285	304702	305778	-1	D										PBP superfamily domain [PF12727.10]					0
Apul_contig_10_286		Apul	contig_10	286	305939	306496	1	D										Thioredoxin-like [2Fe-2S] ferredoxin [PF01257.22]					0
[truncated: 19,328 more rows]
